# Supplementary material for: Intracellular polarization of RNAs and proteins in the human small intestinal epithelium
Source: PLoS Biol. 2024 Dec 2;22(12):e3002942. doi: 10.1371/journal.pbio.3002942 (PMC11637431; doi:10.1371/journal.pbio.3002942)
Supplement: S1 Table — (XLSX) [file pbio.3002942.s008.xlsx]

## Sheet: Sheet1
Patients infromation
Patient_id	Sex	Age	BMI	Chemotherapy	Days from last chemo	Chronic_meds	Pathology
P1	Female	73	18.7	FOLFIRINOX * 6	37	PPI (Intermittent Nexium 20mg*1)	PDAC
P2	Male	72	27.9	FOLFIRINOX * 2	64	Eliquies, cardiloc	PDAC
P3	Female	64	22.3	FOLFIRONIX * 4	57	None	PDAC
P4	Female	74	20.6	None	0	Atorvastatin, Eltroxin	IPMN, low-grade
P5	Female	83	18.4	None	0	Lanton, Creon, Amlodipine, Aerovant, Relvar, Cipralex	PDAC
P6	Male	75	22.2	None	0	Duodart, Aspirin, Norvasc	PDAC
P7	Male	78	28.3	None	0	Metorolol, lopressor, insulin	PDAC
P8	Male	57	29.7	FOLFIRINOX * 6	28	Duplex	PDAC
