# Supplementary material for: Intracellular polarization of RNAs and proteins in the human small intestinal epithelium
Source: PLoS Biol. 2024 Dec 2;22(12):e3002942. doi: 10.1371/journal.pbio.3002942 (PMC11637431; doi:10.1371/journal.pbio.3002942)
Supplement: S2 Table — Compartment size measurements, quantification of smFISH dots intensity, and quantification of mtRNA and rRNA intensity in humans and mice. (XLSX) [file pbio.3002942.s009.xlsx]

## Sheet: Compartment size
Measurements of apical, basal, nuclear length (y) and width (x) in human and mouse intestinal epithelium. Every four measurements are from the same cell.

## Sheet: smFISH quantification
Quantification of smFISH dot intensity. Columns with dots refer to number of dots, columns with intensity refers to the intensity of dots. Conentration is the amount of dots per area (both apical and basal have the same depth).

## Sheet: mtRNA and rRNA quantification
Quantification of smFISH intensity of mtRNA and rRNA in human and mouse intestinal epithelium. Zone is villi axis.
