# Supplementary material for: Intracellular polarization of RNAs and proteins in the human small intestinal epithelium
Source: PLoS Biol. 2024 Dec 2;22(12):e3002942. doi: 10.1371/journal.pbio.3002942 (PMC11637431; doi:10.1371/journal.pbio.3002942)
Supplement: S3 Table — Table also contain comparison between human and mouse, and enterocyte specific genes. The table also contains GSEA results of human RNA-seq. (XLSX) [file pbio.3002942.s010.xlsx]

## Sheet: Human RNA-seq processed
Apical and basal compartments from tip and base of villi of mouse intestinal epithel were collected by LCM followed by RNA-seq. Geometric mean values of 8 patients are shown. log2_fc is the geometric mean of log2(apical/basal) of all patients. P_val is signed rank. Qval is BH correction.

## Sheet: Human RNA-seq raw
Apical and basal compartments from tip and base of villi of human intestinal epithel were collected from 8 patients by LCM followed by RNA-seq. Raw data.

## Sheet: Enterocyte specific genes
scRNA-seq based expression of genes in mature enterocytes, and the maximal expression in other celltypes.

## Sheet: GSEA
GSEA results of human RNA-seq, based on log2(apical/basal).

## Sheet: Mouse RNA-seq processed
Apical and basal compartments from tip and base of villi of mouse intestinal epithel were collected by LCM followed by RNA-seq. Geometric mean values of 5 mice are shown. log2_fc is the geometric mean of log2(apical/basal) of all patients. P_val is signed rank. Qval is BH correction.

## Sheet: Mouse RNA-seq raw
Apical and basal compartments from tip and base of villi of mouse intestinal epithel were collected from 5 mice by LCM followed by RNA-seq. Raw data.

## Sheet: Human mouse comparison
Comparison of human and mouse LCM-RNAseq of apical and basal compartments of intestinal epithelial cells, from the tip and base of the villi. log2_fc is log2(apical/basal), P are patients, R are mice. log2_fc of both species is geometric mean of all patients/mice. Pval are calculated with wilcox signed rank test. Qvals are BH correction.
