# Supplementary material for: Intracellular polarization of RNAs and proteins in the human small intestinal epithelium
Source: PLoS Biol. 2024 Dec 2;22(12):e3002942. doi: 10.1371/journal.pbio.3002942 (PMC11637431; doi:10.1371/journal.pbio.3002942)
Supplement: S4 Table — (XLSX) [file pbio.3002942.s011.xlsx]

## Sheet: Proteomics
Apical and basal compartments from tip and base of villi of human intestinal epithel were collected by LCM followed by mass specrometry. log2_fc is log2(apical/basal) in the tip of villi. Pval,Qval are based on DESEQ2. Filter - true for nuclear and ECM proteins.

## Sheet: Proteomics batch 1 raw
Apical and basal compartments from tip and base of villi of human intestinal epithel were collected by LCM followed by mass specrometry.

## Sheet: Proteomics batch 2 raw
Apical and basal compartments from tip and base of villi of human intestinal epithel were collected by LCM followed by mass specrometry.
