# Supplementary material for: Intracellular polarization of RNAs and proteins in the human small intestinal epithelium
Source: PLoS Biol. 2024 Dec 2;22(12):e3002942. doi: 10.1371/journal.pbio.3002942 (PMC11637431; doi:10.1371/journal.pbio.3002942)
Supplement: S5 Table — (XLSX) [file pbio.3002942.s012.xlsx]

## Sheet: smFISH probes human
smFISH probes used in the study
PIGR	DSP	MYH14	APOB	CDH1	APOA4	CPS1	SLC5A1	NET1	18S	MT-RNR1
ttctcctgtgcaatgtttta	tccatctccatacttcaatt	cgtgaacaggaacggctggg	caggagggcagaaatgatgc	tcacaggtgctttgcagttc	tggatcctccctacaatcag	cagtcagtgtttaaggctga	taagagctgtcctgcgaatg	tgtagcgacgctatgcagag	ctggcaggatcaaccaggta	aaggctaggaccaaacctat
tgagcacgaagagcagcatt	ctgtcgaggatttccatttg	tgaacttgggcgggttcatg	aacaacacttgcttggcttc	tgtagctctcggcgtcaaag	tgggctggaggagtttcttg	tgtcctcaccactttgaaag	cattgcgaatgagctcgtgg	aatcaatccacaccgagtca	tctttgagacaagcatatgc	gcttgcatgtgtaatcttac
ttaccttccacactattcac	ttcactggtgacatgtttgg	tagatgaggccggagtagta	acggtaaagtgagtggagca	tcaaaattcactctgcccag	ttcaggaacatcctgagctg	atccagagcagtagtatcag	acgatgatggagatatcggc	acatctaggactcgtatggt	cattcgcagtttcactgtac	gtgaactcactggaacgggg
aggagatgagggttatgcag	tggtagatcgcagatttctc	acagaaaaggccggagtacg	cctttgatgagagcaagtgg	actttgaatcgggtgtcgag	tgaagtagtcccacatcacc	ccttcaaattcaatcttccc	ccatcactaccacgaagtag	ttctctgaaggactggttat	gagcgaccaaaggaaccata	tttgatcgtggtgatttaga
atatttgctggagacgtagc	tcaaaggacgctttcagcag	agatgggaagctgcttgtac	aagaagcggctgttgatctt	ggttatgaaaccgtagaggc	tttctggagatgttccacgg	attagtggttctgcaagagc	gtggaaaacatagcccacag	ttttattgcttggctcctct	accacagttatccaagtagg	tgcgtgcttgatgcttgttc
tccactgtgtagactttagt	gtcattgatccacatgatct	cagtgcagagaatggactgg	tagttttttcagttcctgga	ggcgtagaccaagaaatgga	tgagttgctgggtgagttca	tgattccaaacaatggctcc	caggaagaagcctccaacag	acacgagccagaggtcgaac	tcggcatgtattagctctag	taagcgttttgagctgcatt
gcattctcagtcttgaaagg	aagctggatgctgattgagg	tttggagacgacgccacgtg	acactgaaccaaggcttgta	tattcagcgtgactttggtg	agtttgtcctggaagagggc	ggacatcttgtaggttttgg	tactagcaaagagggaggct	aggagagattaaatttgcca	tatctagagtcaccaaagcc	aggttaatcactgctgtttc
ggcctatctgcttgtacaag	tccatataggcctcaatttt	atgtacccggcaacatcaaa	acatctatcagaagggggtt	ttggattccagaaacggagg	cacgttctggtcgatcttgg	ataatcccctcatttgtttg	acaaagtggccacttccaat	ggtcaccacgaagggtaaat	gatagggcagacgttcgaat	ggggttagtatagcttagtt
ttcctgtatagttgggattt	tagactgcgcctcttcaaaa	caggtaggtctcaatgttgg	ggtaattagcaatgtccagc	gcagctgatgggaggaataa	ttgaattcgtcagcgtaggg	aggtactcagtgtctattgg	agcacaaccaccaaaaccag	agagactccttcatggtgat	acggcgactaccatcgaaag	tggcacgaaattgaccaacc
aacgctgaacagtaactggc	acttgtttaccaagttctgc	ttggtcaggaaccggtagtg	agttctggagttaactgctc	aggtttttaggaaatgggcc	cacggtctggtcaatcttga	tggcttcggtaagactgatg	ccagccttaatatagatggg	tcttgcaagtttgagatcct	tccggaatcgaaccctgatt	ttgggttaatcgtgtgaccg
ttactattggaatcatcccc	ggtttattgcttctgtagtc	agcgtctcctggaagagttc	tgaagaagaacctcctggtc	taaagacaccaacagggggt	caagctggtggttgagcttc	acctcctgatcctagaataa	agggaaaggtagacctggat	gtaagagtccagatcaccaa	ttggatgtggtagccgtttc	ctttacgccggcttctattg
ctttagcacttggaggtcag	ccttatgcacgattttctga	aaggctcgggagaaatccgt	tgggaagccacaaagttctt	aatgcgttctctatccagag	cagggctttgttgaagtttt	tggtctggactgatgcaatg	aatgtagagcagcagggaca	aatctgctccactgttccat	ggtcgggagtgggtaatttg	gggagggggtgatctaaaac
tcaggtcttcataaaccagc	aatcttgcaagagaggtcca	aactttgatgcgaggggtga	ctgaagtccatgacagttgg	attggatcctcaactgcatt	gaagaaggagttgaccttgt	acaaactgaggggtgatggg	agaagatgtctgccgagatc	aaccagctcacgagaatgtg	tatttttcgtcactacctcc	ctcaggtgagttttagcttt
cacagtggaaggtcactgag	tgttgatgtagagctggttc	ctttctgcacatagtctcgg	ttggtatagccaaagtggtc	gatcggttaccgtgatcaaa	tctctttctccttgaaggtg	tgaatagttccactccacag	cagattgatgaatatggccc	tctgtaggcattcaagcgcg	cctcgaaagagtcctgtatt	gtgtcaactggagtttttta
agaaatttggccacgtttgc	tgtcaatcatgcagtagtgc	gaagtcagcctgttccttag	attccatttaccatatcctg	aattcgggcttgttgtcatt	cataccagaacttctttggg	tttcacaccatattccttga	gctaaatacagattcaggcc	ccagctggttactacagtaa	gtggactcattccaattaca	agccactttcgtagtctatt
gatcaccacactgaatgagc	gatttcagttgtggtcactg	aagatctcaaagcccgcgat	ggagactggcaaaaccaagc	catgacagaccccttaaaga	actggacatgtgtcctcaag	caaagtctctctgttgggac	ggcagtgattgccaataaga	ttcgactgaagggagactcg	tccaatggatcctcgttaaa	attgtgtgttcagatatgtt
tcattgacgaagagttgcca	agaacctcagcaattgcttg	acaaacgacttgtctgtggc	tttgcaactgtaatccagct	tgtaggtgttcacatcatcg	atattgagaggtggtctcac	accagaatttggttggtcat	tgcaaggtgtccgtgtaaat	gggatatctaggaaactcca	tacgctattggagctggaat	aatcccagtttgggtcttag
ttttgctttccttacggttg	agcagtacttttcagaacct	atgtttttcatcagccactc	cagcttttagggcaacatga	tatttttgtcagggagctca	ctagattctcagcagcttta	catggcatcaacattttcca	agtcaggattaaagacccca	ggtatttgactaggcgactt	gctttttaactgcagcaact	ggctaagcatagtggggtat
cagagacaccagtacttgat	ccttactgtgcataagctat	tgcgacgttgtcattcagag	ctgaggtgcagtaattcagg	tgtgttcctgttaatggtga		aacaactgagtcacctgtgt	tcccacttcgtgaaaagcaa	aacatcagggtgctcttttg	cgctcccaagatccaactac	gttgatttaactgttgaggt
taccttgaggtttggttctc	taagcttccactttatccag	cacgtctttccagatctctg	tgtagcagatgagtccattt	ccagggtatacgtagggaaa		agtctggcattcacttcaat	tttccatgaaggcgtcatag	tcaatatagcatcctccaga	acactcagctaagagcatcg	tagtgttctggcgagcagtt
aaagtgacaggggaccttga	ggatactgctgtgaagtctg	ctcagggactccttgtagag	tcttcatcataatgccatgc	ctgttgctgttgtgcttaac		aggctaggttcaaaacaggc	cactatggttggaatggctt	cactttgctcgcttcgattc	tcaaagtaaacgcttcgggc	tagagggatatgaagcaccg
ctcgtacgaggagaatttgc	cttgcagaaagcctgatagt	gacaaaactggggttggtgt	tccaggagtctattagcata	ttatcgttggtgtcagtgac		cctacacttttcatagagct	tgaggggatctcggaagatg	ccgagtcagaaccaagatgt	gcctgctttgaacactctaa	tcgattacagaacaggctcc
tattccacttgcaccagtat	gaattggcgcaaagttcagc	tctcgtggttggggacaatg	ggtataaggaagactcccag	tggtgggattgaagatcgga		acatccgtaaagctttctgg	caccagtaccacaaggtaag	ggtaaacctggtaagagtgc	attattcctagctgcggtat	caagaggtggtgaggttgat
tctcgtcacagttcacgaag	aggtatgttcagcagagttt	ggtgtcaggatctcgtatcg	ttgccaccaaaaggcaaagg	caatatggtgtatacagcct		ttagatggccattctttgtt	cgtgagacatattcttggct	ctgagttactgaaagctcct	acaaaatagaaccgcggtcc	aagatggcggtatataggct
tcttcaactgccacatagac	ccagaaggggactgaatcat	gagacgatgatgtcggtgac	gaactctcgagatggcagat	tcgttgttcactggatttgt		gcttatctgagaacccaatc	tttagatacccacacaggat	cttgtggaacacgtcattgg	cttaatcatggcctcagttc	ttactttgtagccttcatca
tcaatctcccgaaaaccaga	tgtaccgagcatgaacatct	agtgtctcagcttgaggtag	agacccatcacatgatagtg	cactgctacgtgtagaatgt		gtttttctttaacctcagct	ttctgaagggacgacacagg	gctcgaatacagttgaacca	ctagcggcgcaatacgaatg	aacgtctttacgtgggtact
tgggatcctgaatggctttg	ggttctgatccaggaatttg	ttctcggtttgcatttgacg	tctgacaagacaggccatat	cagtgtaggatgtgatttcc		ccaatgtgatatggaccaca	cttggtaccgcaatatttct	gtgtctggtgtgtctttaag	cgccggtccaagaatttcac	ctcatgggctacaccttgac
atcggcttgatctcttgtat	cgctttgaactgggaacact	ttgctcagcttggaattctg	caatgactcgtaatcagcct	ttccataaatgtgtctggct		tcaggattgcaattcaccac	aaggttggataggcgatgtt	atgctccccttacgagaaaa	ttcttggcaaatgctttcgc	aaatgtagcccatttcttgc
cggaatccacagatgctctg	cataagtcagtcgggtgatc	tgagaactcggccagacgat	taatttcatagatgccccag	tctctccaaatccgatatgt		caactgatatgatgcagcca	ctttctcagatgctctcttg	aaataccaggcttaccatgt	ccgactttcgttcttgatta	tatcgtagttttctggggta
aaactcggtcgacgttcttc	aaggttctccttttcacatt	ttttggactcagcctcgttc	gaatcatggcctgataagca	gattaatctccagccagttg		tgtatagaggaactgccagg	aaacaaccttccggcaatca	catgcaaggcttagcaaaga	ggtatctgatcgtcttcgaa	gacccttaagtttcataagg
tggagttctcgaagtctgac	tgattttcaccagaaggctc	agctccttgctaagacggat	gagagcttaagtccttcttg	ttcacgtgctcaaaatcctc		tttgcaaattccagtgcttc	atgctgatgccaatcagcac	gtaggttttgggtgccaatg	catcgtttatggtcggaact	agtttactgctaaatccacc
tgttgtcattggctccaaat	tgattttgcacgattcagct	cacggtctctgtcttttctg	ttcatttcagcatatgagcc	tctgtagctatgattagggc		agcagacccactcaaaacat	tttgtgctgactgcacaatg	atactccagacatacattcc	ggcgggtcatgggaataacg	cctgttcaactaagcactct
ctgagtgatcgaagaggctc	ggtcattctgaatttgctgt	ccagaagctggtcaaacttg	gtgataagcctgcaatgttc	acaggatcagcagaagtgtc		catcctcagagaataccaca	ccaatcagaagtcctaggat	gataaaaacctcctcaggct	ggaacccaaagactttggtt	gtatacttgaggagggtgac
tctcagtggtggcaacaaac	ttggagtctttcgatctcac	ctgtgctcgcagatcattgg	agcaacagtgtctgctttat	tagttcgaggttctggtatg		atgagagataacccttccat	tggcgaagaggataatggca	aacagtatggcttggtttca	cttccgtcaattcctttaag	aatgcgtaggggttttagtt
ccaggatcgacatgattctg	atcaatctccctctgatatc	ctcatgctgagtcttgagag	cgatggtcatggtaaacggg	tgtattgggaggaaggtctg		catccttcaccttttcaatg	ggaatgggtttggtgaggag	atgggtctttaccctgaaat	tcccgtgttgagtcaaatta	tacgacttgtctcctctata
tacctgaggttctctcaaca	catcaaacaccagcttggag	gattctgggagaagatctcc	atgcttttcctagacacgag	ttagttctgctgtgaaggga		ggaaggatcgagaagctctc	tccaacacagacggtagaga	ctagaatacatcaagccatt	atcaatctgtcaatcctgtc	aagtgcactttccagtacac
ttgacatcccatgataaggg	tgacactcatagagctgcat	cttgctaaggttaccattgg	aggtttctctgtacgttttc	ttgtactgaatggtccagtt		acatcaatgaagtcaacccc	caatacgctcctctttgctg	cctcttgcatttcagacaac	cacccacggaatcgagaaag
gcacctgaattctagtatga	agtttgtccaaggttgtttt	ttgcggtagcggtcattgag	catggactttggctctgaag	tgatagattcttgggttggg		ttctcatcaacattctctcc	ttcttggatgttctcctctt	ataatcgggcttttactcct	aactaagaacggccatgcac
atacctgtcacagcatctag	ggctggatttcagaagcaac	tctgtggtcagtgactctac	ttgtaggacattgcttagct	aggaatttgcaatcctgctt		ggatggtccaatgttggaag	tctatttcaatggtctcctt	ctgacttgaattgatcacca	taaccagacaaatcgctcca
cagtgagtataaatacgcca	gggatcaattataccacctg	agaaactgcgctcagctgac	cctgaatttcaccattgagt	ctccaagaatccccagaatg		ttgcaacatagtcagcagga	ctagcccacaaaataggtca	ggatggatctatttacagtc	cagagtctcgttcgttatcg
cacccctggtgaaaagttaa	tatatctgctgacggtcatc	ttagactcaagggcagcaat	ttcagctttttgtggtagtt	taataaacgttgtcccgggt		acatctcagaatggggtcag	aggatgatgccattgacgtt	cctttcgctgattcatcaat	gtcgcgtaactagttagcat
aaggccttaggactcgagac	accagtgatagctttttctg	tctctggtctcttgctctag	gccttggtttcctctaaaaa	gtcgttacgagtcacttcag		ggctgtatgaataccttcac	catggcaaaagacagccacg	ttcctaacacaagacttacc	cttgtccctctaagaagttg
atgctcatcatacatgaccc	ttccggtttctctatcaatc	ctctttaagccgcttctcag	gttattttggtgtcctgtag	gacactcatgagggttggtg		aatgattgctggatgcctat	gcaaaaggtaggactcaggc	tactacccttactatcctat	tgttattgctcaatctcggg
gggtttataattacctgtgt	aagagcagaccagtatgtgg	tcacttcacggttcatggac	ccatttgatacattcggtct	gcagagaatcataaggcggg		taattgttcagccacaccaa	aaggtgagtaagagtccagc	attaatcaggatcctttgcc	tagggtaggcacacgctgag
attctaaaactgtgcctcca	tgcttctcttctgtactgaa	tcctctagtcggaagacctg	acaggtatcgttgaagttcc	tcagactagcagcttcggaa		gagggattccactatcaaca	acaccacaggacgagactaa	cacttgaactattacttgct	aatggggttcaacgggttac
gagtgacagaaatggtgcgg	gttgtctgattccttggaag	ccatttccaaagggcaagaa	atacgtttagcccaatcttg	gttcaagtagtcatagtcct		tctgcacagcttcagcaaaa	tttacaactggctgatttcc	ttttacctttgagggaacca	tggggaataattgcaatccc
tttggccattcttttatctt	actataaagccagtagctgc	gtgataaatgccagagtgct		cagcttcttgaagcgattgc		agataacatgtggctcaggt	tgtacacatttatccacctg	ttactcagattctgggtctt	cacttactgggaattcctcg
actcttcaaacatcaggggt	cctcaagttgctaacaggat	ttaggggtcatcctttgatg		gctatactaactgcatcact		tggattagccaaatgggtga	aatggttttcttccagctag		atcaacgcaagcttatgacc
	aggagcttctctttgaactc	aacaagcaaggtagctccag		ttgggtatcttttggacatc			acactggcttcaaatgcata		caatcggtagtagcgacggg
	ttgcgatctgtgcttctaat	tcccttcctaatgtctatag		gaaccttctgatgctaaagt			gatgtgactgagtggacttc		atccgagggcctcactaaac
	actggtaaacgatggctctc	tttgcaagggttcaaggctg		actagagtagctgacttctc			attcttagtctgcctttttc		gatagtcaagttcgaccgtc
	agaatctcactgagttcctc	tttagtcccagagggaagct		caggagtgagagttgatatt			cagacatcaatcacatggct		gttacgacttttacttcctc
	gcatctttcttttagttgca			tcttgggcaaagcaactgaa			atctacctgagacagactca		gcaggttcacctacggaaac
	aatcaattaggcccttcttg			ttaccctaaaagagcccaat			aggaaccagggagaccaaag
	aacaaggcccttgtcaatag			tgcccattgcaagttacata			cacttgagagggaaagtcca
	cttactgattcatgtcggga			actcagaacaagtcactgga			ctccacttcagagagcaaac
	gttaaattcctgacgctgga			cctggagtatatcactcttg			ccttttgtggaagtactacc
	cgctctataccttctgtaat			aagcccacttttcatagttc			agaaaatcccctggattcag
	ctatgaaggctttctgagca			aaaagcaggcacttggggat			gtgagcatactttgtgtagc
	aggtcaggattttggcatag			ccagcattttctgtagacat			gcatcccaagtcattagtaa
	atggagcgatttatggcatc			acctggaattgggcaaatgt			aataactgcttccgtttacc
	atgttgtaagggctgggtaa			atattctcggttttctgtgc			cacctacatacgttcagttt
	tgactactagtgcccaatag			ctcaactaaccccctttagg			gaaaaaccctctgatcagcc
	gtcaaggtatagcaaccact			aatcaagatcctcactaccc			catgctatagtaccagagtc
	ccagaacagcctttactatt			gatatagcttgaactgccga			ttgggctttgcttgtatttg
	catccaagtgtactgcttat			acagtgacattctctacaca			accggatagtttagattggc
	cctaagttcgatttgtgcta						ctcttccaaaacttctggga
	gggttatacaatccacactc						tggtctaggtggatatcttc
	agaaaagattgccgctgtca						atatctgtactctgagcctt
							aaagtcagtctcacaggtgt
							agtttatatgcacaactccc
							agcttgacttttgtgtttgg

## Sheet: smFISH probes mouse
smFISH probes used in the study
Rn18s	Pigr	Apob	mt-Nd6	Slc5a1
agagggaggtagacatcgac	cgtgaacaagtagagcctca	ttttccaggacttcatcttg	ctagtgcgattaggaatcct	tgtggctcagggaaaccatg
cattgcgcgagagatggaag	agacccctgaaaagacagtt	atcgagttgcatcttttgga	gttttatggttaggttgttt	cctcacattctattctagtc
gaaagagaagcgcgacaccg	ccaaatatggggctttttgt	ctctaccttacagttgatct	ggatgaatatggatttgctt	aagaggtcagacaatgctgc
acttagacatgcatggctta	agagtcgccttctatactac	acctctttaagggtacactg	gggaaaaaccccagtaaagt	tttcccattggaaagtggat
cattcgcagtttcactgtac	ggtagtagcacgtgatggaa	ggtatccaggaacaactctt	ggtgtaatgcggtgaataat	tctgcagaggtgatgacttc
gagcgaccaaaggaaccata	aagagatgagcgttgtgcac	tcaatcagctgtggcaagag	gcttaggttgagagatttta	tatatacttccctcttcctg
accacagttatccaagtagg	tgaatactccttggagaggt	acactgaaccaaggcttgta	ggagagttagggatgttttt	cagagtcccaagaggagaga
gggttggttttgatctgata	tgttgttctctgggaagttg	ccatcaggtaggtgacaatg	ttttctaaccagatcaagtc	aagtttctctggtttggtgt
gatagggcagacgttcgaat	ggtgagctgctcaatgttaa	tttcaacaggtaaccagcga	tgaggtggattttgggatgg	caagttccaggctttgaaga
acggcgactaccatcgaaag	aggctgacatcgaaggacag	cattacttgttccatggttc	gtggttatgtttgtgtgaag	gtgtgccagcatcataaatg
gttatttttcgtcactacct	tcactcggcaactcaggaac	gaggaagggttcttcatcag	attaagcctttttggttggt	aaatgcttgcacactttgcc
attacagggcctcgaaagag	atgtcctttgtgtagacgtg	atgtgagatgccacgaagtt	ttgcgggtatttttattatt	acacttcaacctttagaggt
tccaatggatcctcgttaaa	ttcaatggtcacatttctgc	actgagactgggtcgaacat	gtagtagctgggtgatcttt	tttcctaactccagcttctt
tacgctattggagctggaat	agcattctcccttttgaaag	gttgttttcagcaagctttc	tagttgtgctacttgaatga	gctctgttagtgaaagggtt
acgagctttttaactgcagc	tacacagggatttcttgctg	acaatgggcatgattccatt	ggattggggtagcggcaata	tttccttttactccctgatg
acactcagctaagagcatcg	accttctcagtagagtcaat	ttagctcttttcctaggatg	gttggagttatgttggaagg	cctttctgttatgtgtgatt
tcaaagtaaacgcttcgggc	aagttttgctctgcctatat	ccttctgcttgaactaggaa	ggttgatgtatgaggttgat	catgcaagtgacacttgggg
gcctgctttgaacactctaa	gaatacagttaggtcggtcc	cctggaattaggacttcact	aatcttgatggtttgggaga	gtatactgatgaagcgtcca
tcctattccattattcctag	gtgcgttaggtgactaatgt	atgtccaggatgagtttgta	ggtttttttaatttgtgtgc	ttgctactgttaaggaagcc
cctcagttccgaaaaccaac	ctggaggtcaacattcttct	acctcagtgattttcttgtt	tgggttttttagtattgggg	tagttcaaccacaggagagc
ttcttggcaaatgctttcgc	ttataaagcagctctggctc	attatcgtaacgccatgtca	gacttggggatctaactgat	atatttggaggaggggatcc
ccgactttcgttcttgatta	cccaggtcacattcaaaagt	tttttggtatccacattggt	tagctactgaggaatatcca	agacctttcagactcaactc
ggtatctgatcgtcttcgaa	tattcatccggcacagatat	catctgaagccatgtgtttg	gtgtttggatatacgactgc	gcctaagagatattcctaga
ggaacccaaagactttggtt	ccagggtgttaatgatcaca	ccattttcaggaggttcaac	ttatttaggggggatgttgg	ccctggaaggtgaatggaag
tcagctttgcaaccatactc	gatcaacacactgaagcggc	aacaggtcaaccacagagtc	gtggatcgtttttaggttta	aagcaagaactatccagggc
cttccgtcaattcctttaag	tgggaatggtagactcttca	tctacgtggctgactttgaa	aattgttagtgggtttgttg	gctgcccatcttatttgaaa
tcccgtgttgagtcaaatta	tgactcccttcacaacagag	tgaactgtccatcaaccttg	cctatttatggaggtttagg	tgtgaaggtgtattgtccag
atcaatctgtcaatcctgtc	gttatagggacaggcgatgg	cttgaatatgccatcttgca	tgggttagcattaaagcctt	aactgtaactggcattcctg
cacccacggaatcgagaaag	tgatcaaacagtgccagtcg	tcagatttcagagtcagctc	gttcattatttttggttggt	cccgaggattgcaaaatctt
aactaagaacggccatgcac	gacagtgtaagtaccattgc	tgcactttgcgtagagaagg	cagttgaatgctgtgtagaa	gacacctaagttcctggaac
taaccagacaaatcgctcca	caccattggtaagacaccaa	ttaattttgtctgtgcccaa	tgatttttcatgtcattggt	ctagtgtctaggcaaggatc
cagagtctcgttcgttatcg	aacctggagttctattgtgg	ccatcacgtgcaatctttag	tgtcattaggtgtttctgta	agcaagcgctatgcttgaag
gtcgcgtaactagttagcat	gaaggtctctcctagtactg	tgtacttcaagttggtggtc	atgggtgtgtttttcgtatg	tcaacatgaactggagggcg
cttgtccctctaagaagttg	acggatagtggcaggaaacg	caaatcattggacagcctca	aggtcaatgaatgagtggtt	ttacatcttggctccagtat
tgttattgctcaatctcggg	tttctcctgggagtagaatt	gcttatagaacttgtctcca	tgaaatgttggatggggcag	ctggtatggctagcagatag
acatctaagggcatcacaga	tcgcagctcacagaagattg	aggtgccagagaaaagtgga	agaagggacccaaagtttca	gatcagtgcattctgggaag
aatggggttcaacgggttac	gtagtttctccataggtctg	tctttagtgttgtaggcttc	ttggactattaggcagactc	ttgcaggattactgggaagg
tggggaataattgcaatccc	cctctcttcaactgctatat	acctctaagccattaaggac	tggctaagaaaagacctgta	acaggctcattaagtagcat
cacttactgggaattcctcg	ttgggttgacatgggatgac	ctggttcttatcgtacttca	attgtatctgatgtgtagtg	ggcactggctaatggaagat
gtacaaagggcagggactta	ttctgtatctctctttcgtt	aatgggaggttgatggtgtg	gtgttactgatgaaaaggct	gtggtaaatgagcaaggtcc
cactaaaccatccaatcggt	agaacagcactttggagctg	cgcgtatgtctcaagttgag	ccgtaatttacgtctcgaca	ccaccgtaacacttcaatag
agatagtcaagttcgaccgt	tctacattcttccgatgtcg	ggatccaagaggtgttacta	cgtgtatatatcggattagt	agtgtatccatccttagatc
cacctacggaaaccttgtta	ctgtagctgctgattgacat	ctgagtttctgaagaggctc	aaaaatattgaggctccgtt	acccagaagtcactcagaag
	ttgaagtctgccatgctaat	attctctgagtcatctcacg	ccgacatgaaggaataagca	tttctaaggcagcacaaggg
	ttcgatgactgtttgctgtg	cagggaattggagactgtgg	tgatccataatataagcctc	aggagcattagctgtgggtg
	gtggtagtcacgatttcatc	agacaagaagtgctccagtt	tccaatgtttcaggtttcta	agaggaagcaaagttgaccc
	ttggatgacctttttgcttt	gtcagacatataggtgacca	tgactgcgaacagtagaagt	aaaaccccctgaagaagcaa
	tgctggactgaagcaggaat	attgctctgcaaagtctgtt	tagcctataaatgctgtggc	gtgattcaacttaagctgct
			tatttgtcctcatggaagga
			taactgtggcacctcagaat
			gatggctgataggaggtttg
			ctagggttgttccaatatat
			aagccccctcaaattcattc
			caaggtggctttgtctactg
			agtggaaagcgaagaatcgg
			ggccgcgataataaatggta
			agaggaggtgaacgattgct
			ttgtttgatcctgtttcgtg
			ctgcatctgagtttaatcct
			gtatagtaggggtgaaatgg
			ggatacctaggatatctttg
