# Supplementary material for: Intracellular polarization of RNAs and proteins in the human small intestinal epithelium
Source: PLoS Biol. 2024 Dec 2;22(12):e3002942. doi: 10.1371/journal.pbio.3002942 (PMC11637431; doi:10.1371/journal.pbio.3002942)
Supplement: S1 Data — (XLSX) [file pbio.3002942.s013.xlsx]

## Sheet: Fig.S1A
patient	apicome	length_um
P1	Apical	17.15
P1	Basal	5.52
P1	Apical	9.42
P1	Basal	6.72
P1	Apical	15.65
P1	Basal	7.175
P1	Apical	16.26
P1	Basal	3.78
P1	Apical	17.655
P1	Basal	11.715
P1	Apical	19.495
P1	Basal	8.545
P1	Apical	14.72
P1	Basal	6.51
P1	Apical	21.55
P1	Basal	6.23
P1	Apical	12.37
P1	Basal	6.02
P5	Apical	15.4385
P5	Basal	4.914
P5	Apical	10.957
P5	Basal	7.745
P5	Apical	11.014
P5	Basal	7.276
P5	Apical	16.297
P5	Basal	6.051
P5	Apical	13.683
P5	Basal	7.21
P5	Apical	9.188
P5	Basal	6.656
P5	Apical	22.0665
P5	Basal	6.5795
P5	Apical	23.7065
P5	Basal	8.138
P5	Apical	13.1485
P5	Basal	5.6425
P8	Apical	14.9245
P8	Basal	9.7655
P8	Apical	21.399
P8	Basal	8.244
P8	Apical	19.73
P8	Basal	9.611
P8	Apical	23.4595
P8	Basal	4.5115
P8	Apical	17.309
P8	Basal	8.259
P8	Apical	11.237
P8	Basal	7.2035
P8	Apical	15.346
P8	Basal	6.799
P8	Apical	16.4805
P8	Basal	8.427
P8	Apical	14.124
P8	Basal	9.541
P8	Apical	20.1495
P8	Basal	7.9575
P8	Apical	16.749
P8	Basal	6.438
P9	Apical	14.279
P9	Basal	4.672
P9	Apical	18.7625
P9	Basal	7.6925
P9	Apical	12.979
P9	Basal	4.636
P9	Apical	22.7435
P9	Basal	6.73
P9	Apical	20.3475
P9	Basal	9.056
P9	Apical	12.6395
P9	Basal	5.886
P9	Apical	16.309
P9	Basal	7.33
P9	Apical	23.841
P9	Basal	7.105
P9	Apical	16.258
P9	Basal	5.112
P9	Apical	11.672
P9	Basal	5.613
P9	Apical	18.9005
P9	Basal	6.5455
P9	Apical	16.837
P9	Basal	10.632
P10	Apical	19.192
P10	Basal	4.602
P10	Apical	20.46
P10	Basal	8.821
P10	Apical	15.1965
P10	Basal	7.5535
P10	Apical	14.348
P10	Basal	6.834
P10	Apical	18.334
P10	Basal	8.3
P10	Apical	14.2015
P10	Basal	7.3695
P10	Apical	13.0895
P10	Basal	5.3025
P10	Apical	16.011
P10	Basal	6.597
P10	Apical	11.53
P10	Basal	7.149
P11	Apical	19.771
P11	Basal	4.656
P11	Apical	13.569
P11	Basal	3.963
P11	Apical	11.0055
P11	Basal	4.904
P11	Apical	13.1695
P11	Basal	4.4255
P11	Apical	14.9085
P11	Basal	7.6295
P11	Apical	16.032
P11	Basal	7.794
P11	Apical	21.4985
P11	Basal	6.253
P11	Apical	21.09
P11	Basal	6.2405
P13	Apical	15.189
P13	Basal	4.726
P13	Apical	14.33
P13	Basal	5.6605
P13	Apical	12.2545
P13	Basal	5.245
P13	Apical	16.782
P13	Basal	7.172
P13	Apical	15.1165
P13	Basal	6.3995
P13	Apical	10.552
P13	Basal	4.8495
P13	Apical	15.443
P13	Basal	6.4575
P13	Apical	11.176
P13	Basal	6.479
P12	Apical	17.214
P12	Basal	5.504
P12	Apical	14.6645
P12	Basal	7.3505
P12	Apical	14.7925
P12	Basal	9.8925
P12	Apical	14.365
P12	Basal	6.681
P12	Apical	13.222
P12	Basal	4.744
P12	Apical	20.284
P12	Basal	5.366
P12	Apical	17.8845
P12	Basal	5.3825
P12	Apical	17.142
P12	Basal	5.158
P12	Apical	14.512
P12	Basal	5.752
P12	Apical	19.192
P12	Basal	5.57
P12	Apical	15.206
P12	Basal	6.558

## Sheet: Fig.S1B
	UMI	apicome
apical_base_P1	4.10113	Apical samples
apical_base_P10	4.4457	Apical samples
apical_base_P12	4.39978	Apical samples
apical_base_P8	4.4893	Apical samples
apical_tip_P1	4.30514	Apical samples
apical_tip_P10	4.62581	Apical samples
apical_tip_P12	4.6005	Apical samples
apical_tip_P13	4.53935	Apical samples
apical_tip_P9	4.82057	Apical samples
basal_base_P1	3.89603	Basal amples
basal_base_P12	3.98892	Basal amples
basal_base_P5	4.18378	Basal amples
basal_base_P8	4.29148	Basal amples
basal_base_P9	4.17452	Basal amples
basal_tip_P5	4.0223	Basal amples
basal_tip_P9	4.83794	Basal amples
apical_base_P11	4.6183	Apical samples
apical_base_P13	4.58779	Apical samples
apical_base_P5	4.56887	Apical samples
apical_base_P9	4.97684	Apical samples
apical_tip_P11	4.75394	Apical samples
apical_tip_P5	4.99994	Apical samples
apical_tip_P8	4.84551	Apical samples
basal_base_P10	4.32972	Basal amples
basal_base_P11	4.5448	Basal amples
basal_base_P13	4.49813	Basal amples
basal_tip_P1	3.93636	Basal amples
basal_tip_P10	4.46385	Basal amples
basal_tip_P11	4.35415	Basal amples
basal_tip_P12	4.93809	Basal amples
basal_tip_P13	4.63089	Basal amples
basal_tip_P8	3.8488	Basal amples

## Sheet: Fig.S1C
	Apicome	Zone	Patient	PC1	PC2
apical_base_P10	Apical	Base	P10	-19.7357	12.7935
apical_base_P12	Apical	Base	P12	-14.2913	13.2336
apical_base_P8	Apical	Base	P8	-23.1481	13.7571
apical_tip_P1	Apical	Tip	P1	-7.02244	-18.0967
apical_tip_P10	Apical	Tip	P10	-11.3909	-10.8271
apical_tip_P12	Apical	Tip	P12	-4.28082	-19.4121
apical_tip_P13	Apical	Tip	P13	-2.4187	-23.0911
apical_tip_P9	Apical	Tip	P9	-4.0509	-14.3928
basal_tip_P9	Basal	Tip	P9	27.0032	-1.41025
apical_base_P11	Apical	Base	P11	-10.2091	9.28921
apical_base_P13	Apical	Base	P13	-8.09519	7.40265
apical_base_P5	Apical	Base	P5	-16.0899	9.59319
apical_base_P9	Apical	Base	P9	-17.4864	10.3522
apical_tip_P11	Apical	Tip	P11	-5.64301	-12.1592
apical_tip_P5	Apical	Tip	P5	-5.74666	-10.3612
apical_tip_P8	Apical	Tip	P8	-6.19444	-11.8257
basal_base_P10	Basal	Base	P10	15.5984	14.1945
basal_base_P11	Basal	Base	P11	8.6918	14.5286
basal_base_P13	Basal	Base	P13	18.4282	16.629
basal_tip_P10	Basal	Tip	P10	14.4841	4.18671
basal_tip_P11	Basal	Tip	P11	28.8411	-2.1104
basal_tip_P12	Basal	Tip	P12	14.968	-3.782
basal_tip_P13	Basal	Tip	P13	27.7887	1.50806

## Sheet: Fig.S1D
gene	log2_ratio_curLCM	apicome_in_moor	qval_in_moor
2010106E10Rik	0.180044	Apical	0.0204651
4833439L19Rik	-0.327623	Apical	0.0231007
4932438A13Rik	-2.43696	Basal	0.00789134
Aamdc	1.39736	Apical	0.0548854
Abcb1a	0.835533	Apical	1.77e-05
Abcb1a	0.835533	Apical	1.84e-13
Abcc2	0.989162	Apical	0.0047259
Abcd3	0.726123	Apical	0.001546
Abhd2	0.372933	Apical	4.32e-05
Ace	1.18735	Apical	0.000118086
Ace2	1.22285	Apical	6.47e-08
Aco1	0.228214	Apical	0.0382139
Acox1	-1.23565	Apical	0.0219509
Acsl5	0.628322	Apical	9.89e-10
Adipor2	-0.00934365	Apical	0.000203842
Agmo	1.21911	Apical	0.00972327
Agpat2	0.972603	Apical	0.0649383
Alpi	1.04798	Apical	1.16e-15
Ano6	-0.0208488	Apical	0.0557949
Anpep	0.680571	Apical	3.55e-06
Anpep	0.680571	Apical	2.68e-27
Aoc1	1.20345	Apical	6.75e-08
Apoa1	0.077484	Apical	5.19e-06
Apoa4	0.585008	Apical	0.00128566
Apob	1.58978	Apical	4.14e-14
Apob	1.58978	Apical	5.51e-13
Apoc3	0.171887	Apical	0.0214242
App	0.585527	Apical	2.47e-05
Arhgef5	-1.69384	Basal	0.0119637
Arl6ip1	0.580642	Apical	0.00185401
Asah2	-1.22898	Apical	0.0460453
Aspa	-0.516482	Basal	0.0657625
Atf4	-0.388385	Basal	0.0136609
Atp1a1	1.06518	Apical	1.24e-12
Atp1b1	0.577191	Apical	1.85e-09
Atp2b1	0.293245	Apical	4.04e-15
Atp5g1	0.148205	Apical	0.0618011
Atp8b1	0.42769	Apical	1.68e-06
Atp9a	-0.381664	Apical	2.19e-05
AU040320	1.49103	Apical	2.18e-06
B3gnt3	-1.33486	Apical	0.00377633
B4galnt1	-0.00196004	Apical	0.0661261
Bad	-0.380745	Apical	0.0257078
Bcap31	-0.20031	Apical	0.0968717
Bche	-0.162035	Apical	0.00991217
Bsg	-0.191419	Apical	0.0480845
C130074G19Rik	-2.6105	Basal	0.00286504
Camk2d	0.247138	Basal	0.0737832
Cat	-0.343319	Apical	0.044004
Ccl25	-0.0772109	Apical	0.0161783
Ccl5	-3.59074	Basal	4.21e-05
Cd151	0.218436	Apical	0.0989061
Cdc42	0.264294	Apical	0.0993094
Cdh1	1.46376	Apical	3.61e-05
Cdh17	0.61848	Apical	5.41e-25
Cdhr2	0.605638	Apical	0.000141127
Cdhr5	-0.0924828	Apical	0.000546174
Cdr2	0.622146	Apical	6.04e-06
Cds1	0.678933	Apical	0.00628996
Ceacam1	0.591907	Apical	1.08e-10
Ceacam18	-0.233401	Apical	0.0913975
Cers2	-0.183254	Apical	0.045614
Ces1f	-0.300575	Apical	5.21e-07
Ces2a	0.841494	Apical	0.00252341
Ces2e	0.842179	Apical	2.62e-16
Chd4	-2.17976	Basal	0.0594438
Chpt1	-0.200298	Basal	0.00963295
Clca4b	2.00047	Apical	1.06e-10
Clcn2	-0.398615	Apical	0.0920494
Cldn3	0.209624	Apical	0.00270315
Cldn7	-0.655058	Apical	0.0554639
Cldn7	-0.655058	Apical	0.0689687
Clstn1	-0.436747	Apical	0.0246075
Cltc	-1.68914	Basal	0.0256891
Cnnm4	0.530577	Apical	0.0656455
Cox7b	0.581965	Apical	0.0113736
Creb3l3	0.167208	Apical	0.0017713
Csnk1a1	-0.807482	Apical	0.0966516
Ctsz	0.448594	Apical	0.037234
Cyb5r3	-2.78359	Basal	4.18e-08
Cyp2b10	1.93671	Apical	6.35e-12
Cyp2c65	1.00169	Apical	6.23e-07
Cyp2c66	1.01547	Apical	9.78e-07
Cyp2c68	1.95155	Apical	0.00011471
Cyp2d26	1.03424	Apical	0.00157831
Cyp3a11	1.17228	Apical	1.01e-06
Cyp3a13	0.981471	Apical	9.94e-11
Cyp3a25	1.12954	Apical	0.00036807
Cyp4b1	0.289851	Apical	0.00489108
Cyp4v3	0.481404	Apical	6.51e-09
Dag1	0.729865	Apical	0.00807098
Ddx17	-1.37153	Basal	0.0449331
Degs2	-0.972746	Apical	0.00540713
Dgat1	0.149222	Apical	0.0810664
Dgat2	0.914823	Apical	5.52e-05
Dmbt1	2.34357	Apical	0.00902665
Dmbt1	2.34357	Apical	0.00346382
Dnajc19	0.205202	Apical	0.0554639
Dpep1	0.0793992	Apical	0.000388177
Dpp4	-0.0208118	Apical	1.85e-06
Dsg2	0.919483	Apical	0.0124939
Dync1h1	2.90167	Apical	0.000168578
Enpep	2.0592	Apical	9.62e-27
Enpp3	0.7119	Apical	0.00284109
Entpd5	0.905863	Apical	0.000438979
Epcam	0.341136	Apical	2.07e-09
Epn1	-0.825513	Apical	0.00198152
Eps8	0.37894	Basal	0.0954484
F11r	-0.517987	Apical	0.00206526
Fahd1	-0.219562	Apical	0.0176678
Fam234a	0.178143	Apical	0.00628197
Fam234a	0.178143	Apical	0.0501486
Fam8a1	0.160702	Apical	0.0230748
Fbln1	0.359761	Apical	0.00339337
Fbln1	0.359761	Apical	0.0187492
Fkbp8	0.178366	Basal	0.0739711
Frk	-0.520346	Apical	0.000692177
Fuca2	0.297301	Apical	0.0363586
G3bp2	-0.999026	Basal	0.045614
Ganab	1.46057	Apical	0.0340386
Gda	-1.53711	Basal	6.24e-13
Gde1	0.0114604	Apical	0.0378305
Ggt1	-0.0119803	Apical	1.65e-07
Gimd1	-0.702257	Apical	0.0471685
Gm1123	1.45422	Apical	0.0328658
Gnai2	-0.498229	Apical	0.0617503
Gns	0.252423	Apical	0.0201054
Gorasp2	0.888621	Apical	0.0481886
Gpa33	-0.0247289	Apical	1.81e-05
Gramd3	0.549136	Apical	0.0231358
Guca2b	0.535003	Apical	0.0247662
Gzma	-3.59338	Basal	0.00236209
H2-D1	0.952738	Apical	0.0118939
H2-K1	0.539204	Apical	0.000123339
H2-Q2	-0.691075	Apical	0.0100814
H2-T3	0.149215	Apical	0.0487219
Heph	1.92206	Apical	0.00600515
Hpgd	-0.471933	Apical	0.0815626
Hsd17b11	0.728539	Apical	0.00299238
Hspa5	0.339342	Apical	0.0104693
Ifi27l2b	0.427125	Apical	2.69e-05
Il10rb	-0.0236025	Apical	0.0179724
Iqgap2	-0.796296	Basal	0.000378703
Irf7	-0.650718	Apical	0.00802541
Itga3	0.644934	Apical	0.00305704
Itga6	-0.881185	Apical	0.0406947
Itgb1	1.01823	Apical	0.0308563
Itm2b	0.587707	Apical	0.0194922
Jchain	-3.02519	Basal	1.05e-52
Kdelr2	0.215393	Apical	0.000991039
Kdm2a	-0.989556	Apical	0.0330041
Kif1b	-1.49822	Apical	0.028908
Kif1c	-1.81282	Basal	6.63e-05
Kif5b	-1.39717	Basal	0.000540162
Krt8	0.0878347	Apical	0.0363246
Lamp1	1.0816	Apical	5.87e-06
Lamp2	1.87138	Apical	0.0167378
Lamtor2	-0.378905	Basal	0.0666245
Lars2	-1.70635	Apical	0.00390713
Lct	1.75451	Apical	1.55e-36
Ldha	0.111995	Apical	0.0101767
Lgals3bp	1.32132	Apical	3.4e-09
Lgals4	0.0305442	Basal	0.0333028
Lipa	-0.0363497	Apical	0.0695802
Lipa	-0.0363497	Apical	0.00339337
Lpgat1	0.172614	Apical	0.000633512
Lrp1	0.525091	Apical	4.4e-10
Lsr	-0.0955733	Apical	0.0997927
Ltbr	-0.702581	Apical	0.0276464
Lypd8	0.633142	Apical	0.0250665
Mall	-0.0878184	Apical	0.00127552
Man1a	0.692404	Apical	0.00608011
Mcfd2	-0.335932	Apical	0.0111755
Mdh1	0.141416	Apical	0.0265844
Mep1b	1.2755	Apical	2.22e-22
Mgst1	1.46274	Apical	0.0593755
Mme	0.815372	Apical	2.63e-07
Mogat2	0.0812054	Apical	0.0041863
Ms4a8a	0.0917927	Apical	0.0461408
Mtch2	0.772706	Apical	0.00466464
Mttp	1.44301	Apical	2.8e-46
Muc13	0.562361	Apical	2.32e-07
Muc3	1.37136	Apical	0.0206929
Mvp	-0.115131	Basal	0.057865
Myo18a	-2.83639	Basal	0.000148019
Myo7b	-0.388977	Apical	0.0931797
Nat8	-0.244033	Apical	0.00504774
Ndfip2	-0.15959	Apical	0.0684746
Ndufb2	1.24964	Basal	0.00284109
Net1	-3.07343	Basal	7.55e-12
Nme7	-0.453692	Apical	4.4e-10
Npc1l1	0.80225	Apical	1.24e-12
Nucb1	0.519757	Apical	0.00681523
Oasl2	-0.187	Apical	0.0312618
Oit1	-0.27208	Apical	0.0214207
Optn	-0.82106	Apical	0.0680638
P4hb	0.998584	Apical	6.42e-16
P4hb	0.998584	Apical	6.47e-08
Papss2	-0.121524	Apical	0.0348951
Pcsk5	0.355151	Apical	0.0135282
Pdia3	0.306522	Apical	0.0182206
Pdxdc1	-0.849289	Basal	0.0554639
Pgd	-0.054978	Apical	0.0825462
Pgrmc1	1.4258	Apical	0.00116467
Pigr	-3.60397	Basal	0.000313938
Pkm	-0.256713	Apical	0.0502021
Pkm	-0.256713	Apical	0.0502021
Pkp4	-3.05442	Basal	0.00299238
Pls1	-0.530581	Apical	0.0211503
Por	0.783853	Apical	0.00743172
Prap1	0.0897163	Apical	0.0191235
Psen1	-0.671489	Apical	0.000919808
Psmb9	0.487915	Basal	0.0288927
Ptprf	0.715464	Apical	0.0104693
Reg1	2.02299	Apical	0.000322622
Retsat	0.721018	Apical	0.0164234
Rhoc	-0.346312	Apical	0.0791722
Rnf10	1.46794	Basal	0.0460453
Rnf128	1.35957	Apical	0.000253683
Rnf128	1.35957	Apical	3.59e-13
Rpl13	1.21297	Basal	0.0939473
Rpl14	-0.61361	Basal	0.00503122
Rpl23	0.591449	Basal	0.000806479
Rpl3	1.61627	Basal	0.0897385
Rpl30	1.71715	Basal	0.0759036
Rpl32	-0.0893197	Basal	0.0176929
Rpl35a	-0.163835	Basal	0.0594438
Rpl7a	-0.356354	Basal	0.0239627
Rps16	0.301409	Basal	0.0421632
Rps3a1	-0.423469	Basal	0.00133959
Rps8	0.197009	Basal	0.0122314
Rsrp1	-2.54923	Basal	0.0958924
Sar1b	-0.0166192	Apical	0.000316211
Saraf	0.501311	Apical	0.0728325
Sc5d	1.46538	Apical	0.0162627
Scamp2	-0.767936	Apical	0.0144612
Scamp5	0.862155	Apical	0.0214207
Sec23a	0.186383	Apical	0.0232896
Sectm1b	0.0313296	Apical	0.045614
Serpinb1a	0.185249	Apical	0.00838318
Sfxn1	-0.149077	Apical	0.0652193
Sgpl1	0.562909	Apical	0.000422539
Sh3glb1	2.06963	Apical	0.0121784
Sidt2	-0.404669	Apical	0.0580448
Sis	1.32381	Apical	2.75e-06
Sis	1.32381	Apical	0.0275409
Slc15a1	0.619883	Apical	1.18e-08
Slc16a10	2.11297	Apical	0.000345018
Slc25a45	0.0281145	Apical	0.00155668
Slc26a2	0.984093	Apical	2.77e-07
Slc26a6	1.01044	Apical	4.4e-10
Slc26a6	1.01044	Apical	4.4e-10
Slc27a2	1.4455	Apical	0.0357589
Slc27a4	1.26518	Apical	9.67e-10
Slc2a2	0.238535	Apical	0.000345913
Slc2a5	0.552029	Apical	0.0294848
Slc35b1	0.26043	Apical	0.000207221
Slc37a4	1.21302	Apical	0.0595804
Slc39a4	1.52841	Apical	0.0176929
Slc3a1	1.85951	Apical	0.00512957
Slc43a2	0.293069	Apical	1.41e-07
Slc44a1	-0.142815	Apical	0.0195906
Slc44a4	0.192478	Apical	0.0125571
Slc46a1	2.67566	Apical	0.000723521
Slc4a4	0.865512	Apical	2.64e-06
Slc51a	0.646848	Apical	0.000769742
Slc5a1	-0.485755	Apical	0.0151976
Slc6a6	-1.00925	Apical	0.0973692
Slc7a8	-1.00792	Apical	7.24e-06
Slc7a9	0.682933	Apical	0.0370562
Slc9a2	0.668022	Apical	0.00875767
Slc9a3r1	-0.274144	Apical	0.0822112
Slirp	2.94982	Apical	0.0716875
Smim24	-0.0238324	Apical	0.000398673
Smpdl3b	1.26612	Apical	0.000361413
Spag9	0.789577	Apical	0.0452465
Spink1	0.406243	Apical	0.00284367
Sqstm1	-0.688144	Apical	0.0090507
St14	0.50912	Apical	0.00125584
St3gal4	0.224571	Apical	0.00062604
Stt3a	1.67854	Apical	0.0872931
Stt3a	1.67854	Apical	0.0548854
Styk1	-0.383925	Basal	0.0564774
Suclg1	1.11671	Basal	0.0482808
Surf4	-0.562626	Apical	7.48e-05
Swt1	-1.30192	Basal	5.05e-05
Tapbp	0.249366	Apical	4.27e-06
Tcn2	2.0908	Apical	0.00011471
Tex261	0.620724	Apical	0.063092
Tgoln1	-0.431839	Apical	0.000210544
Tm4sf5	-0.323334	Apical	8.47e-05
Tm9sf2	1.32747	Apical	3.11e-05
Tmbim1	-0.0641536	Apical	0.0224712
Tmbim6	-0.0203984	Apical	1.41e-06
Tmc4	-0.314734	Apical	0.0597719
Tmed10	0.824539	Apical	0.0548273
Tmed4	-0.162833	Apical	0.00299238
Tmem120a	-0.106079	Apical	0.0664271
Tmem236	0.710734	Apical	0.0561095
Tmem37	0.655718	Apical	0.0666245
Tmem45b	-0.0967451	Apical	0.00055516
Tmem8	-0.404313	Apical	0.0417826
Tmem98	0.934339	Apical	0.00838318
Tor1aip2	0.477174	Apical	0.00236209
Tram1	0.362132	Apical	0.0998737
Treh	1.88088	Apical	2.14e-09
Ttyh2	-0.0246486	Apical	9.03e-05
Txnrd1	-1.13507	Apical	0.0592772
Ubl5	1.00669	Basal	0.0922312
Ugdh	-0.9161	Apical	0.0548854
Ugt2b34	2.15282	Apical	8.57e-09
Usp2	-0.273681	Apical	0.0788089
Vdr	0.0855254	Apical	2.51e-05
Vil1	-0.395311	Apical	0.0720391
Vmp1	0.359197	Apical	0.00871062
Vnn1	0.591097	Apical	0.0280088
Zc3h7a	-1.93453	Basal	0.01825
Zzef1	-1.08743	Apical	0.0603308

## Sheet: Fig.S1F
gene	log2_ratio_smFISH	SEM_smFSIH	log2_ratio_LCM	SEM_LCM
ACTB	-0.375687	0.267267	0.356508	0.261701
APOA4	0.802539	0.137875	1.51274	0.248663
APOB	4.25249	0.243593	3.78077	0.286388
CDH1	3.04625	0.164166	4.59001	0.452372
CPS1	-2.64161	0.842463	-0.991212	0.537221
DSP	-3.82155	0.494947	-1.69329	0.74326
MYH14	-3.92729	0.276967	-2.66092	0.652533
NET1	-3.51032	0.80736	-3.04804	0.777584
PIGR	6.17833	0.364855	4.07201	0.586655
SLC5A1	1.8831	0.104427	3.1777	0.493764

## Sheet: Fig.S2B
pathway	padj	NES	num_of_genes	direction
ADIPOGENESIS	0.00597229	1.9013	61	Apical
ANDROGEN RESPONSE	0.0120077	1.5798	30	Apical
BILE ACID METABOLISM	0.0150807	1.51935	35	Apical
COAGULATION	0.00597229	2.07824	34	Apical
COMPLEMENT	0.00597229	1.76437	34	Apical
DNA REPAIR	0.0546731	1.35832	44	Apical
E2F TARGETS	0.0200803	-1.46923	51	Basal
ESTROGEN RESPONSE LATE	0.00597229	1.63994	48	Apical
FATTY ACID METABOLISM	0.00597229	1.88871	63	Apical
G2M CHECKPOINT	0.0120077	-1.79836	41	Basal
GLYCOLYSIS	0.00597229	1.69921	50	Apical
HEDGEHOG SIGNALING	0.0570071	-1.5584	7	Basal
INTERFERON GAMMA RESPONSE	0.0546354	1.32523	38	Apical
KRAS SIGNALING UP	0.0259858	1.44064	34	Apical
MITOTIC SPINDLE	0.0120077	-2.23906	53	Basal
MTORC1 SIGNALING	0.00597229	1.75004	58	Apical
MYC TARGETS V1	0.00597229	1.66746	61	Apical
OXIDATIVE PHOSPHORYLATION	0.00597229	2.57134	111	Apical
P53 PATHWAY	0.00953652	1.48291	45	Apical
PEROXISOME	0.00597229	1.90778	27	Apical
PROTEIN SECRETION	0.0120077	1.59227	31	Apical
REACTIVE OXYGEN SPECIES PATHWAY	0.00597229	1.71116	17	Apical
SPERMATOGENESIS	0.0878117	1.36588	12	Apical
UV RESPONSE DN	0.053566	-1.44919	28	Basal
UV RESPONSE UP	0.00597229	1.63468	55	Apical
XENOBIOTIC METABOLISM	0.00597229	2.26706	74	Apical

## Sheet: Fig.S2C
	tip_log2_fc	base_log2_fc
A1CF	-0.764503	-0.299167
AADAC	2.71511	2.89335
AAK1	-0.13697	-2.36014
ABCB1	3.04449	2.50039
ABCC2	0.395835	-2.71991
ABCC6	1.16016	-0.0158286
ABCD3	0.381516	-0.546856
ABCF1	-1.6033	0.0148506
ABHD12	0.566361	1.14673
ABHD14B	0.0276947	1.8649
ABHD2	1.00811	1.47615
ABLIM1	-0.427209	0.189277
ABRACL	2.06845	1.3782
AC002075.2	1.9965	2.24273
AC004453.1	1.93571	1.57348
AC008038.1	1.40416	2.70233
AC009133.1	-0.966772	-3.03603
AC010970.1	-0.162301	0.177231
AC015813.7	1.48762	1.40305
AC016739.1	0.73589	1.23537
AC018738.1	1.37947	2.10571
AC020922.2	0.574946	0.893936
AC073861.1	0.11022	1.61224
AC090498.1	0.748245	1.41544
AC114801.3	1.15331	0.0700972
AC116533.1	0.399699	1.00429
ACAA1	0.780773	0.346212
ACAA2	1.37712	0.947209
ACADM	0.780978	0.724958
ACADS	-0.194715	-0.318437
ACADVL	-1.75196	-0.359776
ACAT1	-0.277184	1.11072
ACBD4	0.991817	-0.319244
ACE	2.64772	3.19317
ACE2	4.19136	3.25371
ACO2	0.251103	1.06409
ACOT11	-0.453573	-1.68317
ACOX1	0.199956	0.570049
ACSF2	-1.04605	-1.34586
ACSL5	1.87553	0.484618
ACSS2	-0.117817	-0.470539
ACTB	0.337362	0.375653
ACTG1	-0.0945296	1.26971
ACTN4	-0.0416859	0.294569
ACTR1A	-0.721394	-0.287953
ACTR1B	-1.21325	-0.927757
ACTR2	-1.48072	1.09513
ACY3	0.853023	-0.28351
AD000090.1	-0.828328	-0.954651
ADA	-0.398577	0.35018
ADAM10	0.738456	-0.19929
ADAR	0.743195	-0.315817
ADD1	0.347687	-1.40969
ADH1C	0.0048073	2.39676
ADH4	-1.37243	-0.652147
ADI1	0.101632	0.49399
ADIPOR2	-2.11773	-0.237819
ADIRF	0.690125	1.04937
AFDN	-2.6011	-2.85446
AFG3L2	-0.705011	0.430844
AGPAT2	-0.0871641	1.16952
AGPAT3	-0.303959	0.294811
AGR3	0.539804	2.00106
AHCYL1	0.295035	1.25214
AHNAK	-2.1031	-1.3931
AIG1	0.575705	3.20357
AK2	0.674911	0.787205
AKAP13	-2.84283	-1.63953
AKAP9	2.19325	2.36352
AKR1A1	0.615949	-0.178821
AKR1B10	0.0705874	0.471482
AKR1C3	0.954984	0.942092
AKR7A3	0.473862	1.84794
AL109920.3	0.873841	1.92724
AL161787.1	2.36611	1.40046
AL360169.3	1.46571	0.385706
AL365226.1	1.10501	0.540227
AL391261.3	1.36949	1.42032
AL928646.1	-0.0148707	-0.585073
ALDH1A1	-0.015181	2.20596
ALDH3A2	1.38835	0.668866
ALDH6A1	0.0452101	0.807574
ALDH9A1	0.133043	-1.0148
ALDOB	0.768281	0.925513
ALKBH7	0.515556	1.15749
ALPI	1.43175	1.21003
AMN	0.711373	0.99094
ANAPC11	2.00839	1.28381
ANAPC5	-0.0330349	-2.23139
ANK3	-0.163952	-1.00956
ANKLE2	-2.52263	-1.07083
ANKRD11	-2.24339	-2.01292
ANKRD12	-1.75295	-0.343005
ANKRD40CL	1.97265	3.28296
ANKRD49	-1.66876	-1.4535
ANKRD9	1.15517	0.0772731
ANO10	0.592562	0.1119
ANO9	0.714157	-1.07656
ANP32B	-1.53507	-3.40861
ANPEP	1.07862	0.580927
ANXA11	-2.16784	0.180263
ANXA13	-0.341128	-0.594551
ANXA2	0.373665	1.84397
ANXA4	-0.20938	-0.019032
AOC1	2.73408	2.36582
AP001024.1	2.17706	1.72743
AP2A2	-0.793375	0.432126
AP2B1	-1.49156	-0.583899
AP2M1	0.546434	3.18718
AP2S1	0.837793	2.17868
APC	-2.25918	-2.4472
APH1A	1.06166	2.84238
APLP2	4.31815	3.22918
APOA1	0.675976	0.685783
APOA4	1.85249	1.17298
APOB	3.66073	3.90082
APOBEC1	1.11637	0.776029
APOC3	0.777091	0.533415
APP	1.47171	4.26515
APPL2	0.115299	2.36691
APRT	1.43352	0.93132
AQP10	0.606592	1.15136
AQP3	1.5339	-0.0303174
ARF1	0.696189	0.851555
ARFGEF1	-1.54389	-0.962818
ARGLU1	-0.775451	-3.46054
ARHGAP32	-0.16909	-0.778034
ARHGAP5	0.418573	0.428168
ARHGDIA	-0.388482	1.98538
ARHGEF7	-2.15273	-0.299184
ARID1B	-0.76531	-0.921032
ARL6IP1	1.23948	1.88915
ARPC1A	0.649888	1.14872
ARPC1B	0.856712	2.38269
ARPC2	1.08863	0.255969
ARPC3	0.259997	2.66681
ARPC4	0.413005	1.41106
ARPC5	1.71943	1.42847
ARRB2	0.274607	0.859883
ASCC2	-0.715608	-0.0853006
ASS1	0.516233	1.44234
ATF4	0.353152	2.63863
ATG13	-1.7993	-1.19402
ATM	-2.50095	-0.0310247
ATOX1	1.80433	2.0604
ATP1A1	1.47916	1.15587
ATP1B1	1.95886	0.955404
ATP1B3	0.59652	2.97625
ATP2B1	1.25386	1.65701
ATP5F1A	0.957868	1.66405
ATP5F1B	0.0658043	-0.24581
ATP5F1C	0.203346	1.721
ATP5F1D	0.866244	1.84312
ATP5F1E	1.80809	0.933807
ATP5IF1	-0.669527	1.0211
ATP5MC1	1.25295	2.32996
ATP5MC2	2.16585	1.79694
ATP5MC3	1.13369	1.10611
ATP5MD	1.42701	2.40759
ATP5ME	1.58788	1.76149
ATP5MF	-0.309625	1.66529
ATP5MG	1.16679	0.257568
ATP5MPL	-0.243913	1.8129
ATP5PB	0.860108	3.29973
ATP5PD	1.26554	1.52494
ATP5PF	0.219945	1.83719
ATP5PO	1.23637	1.93047
ATP6AP1	0.442703	2.30849
ATP6V0B	1.17933	1.7602
ATP6V0D1	-0.649826	0.452223
ATP6V0E1	1.10205	0.0656549
ATP6V1B2	-0.522415	0.274995
ATP8B1	0.754981	-0.210777
ATP8B2	-1.47119	-1.30993
ATRX	-3.0094	-2.24658
ATXN2L	-0.862446	-1.10547
AUP1	1.64891	1.11944
AURKAIP1	1.74809	1.8952
AZIN1	-0.0469064	0.49939
B2M	0.590516	0.904512
BAG1	-1.2945	-0.115247
BAG6	0.426829	1.16357
BAIAP2L2	0.836305	-1.39386
BAK1	-0.0190895	0.147287
BAX	0.0882602	1.20121
BCL2L15	0.85046	0.275314
BDH2	0.195077	1.63421
BECN1	-0.0878981	-1.57338
BLOC1S1	1.46721	1.93731
BLVRB	1.21871	2.53816
BPTF	-2.92602	-1.77782
BRD4	-0.239733	-1.0685
BRI3	1.33548	3.56136
BRK1	0.197823	-0.523514
BRSK1	1.38893	-1.77664
BSDC1	-0.903298	-0.136572
BSG	0.480287	0.823271
BTD	1.76435	3.31927
BTF3	-0.414352	1.97484
BTG1	1.3575	0.355719
BTNL3	-0.00707477	-0.00628759
BTNL8	0.757843	0.688379
C11orf54	0.766457	1.75369
C11orf86	0.847821	1.65668
C15orf48	2.71561	2.29564
C17orf78	0.932034	1.15572
C19orf33	0.339911	1.71101
C1orf115	-2.4146	-2.80773
C1orf43	-0.950965	0.00167581
C2orf88	0.552322	1.29986
C3orf85	0.530996	0.662692
C6orf132	1.28562	0.353893
C8G	-0.667222	0.430674
C8orf82	0.420456	0.207629
C9orf78	-0.945354	-1.2917
CA2	0.283934	0.597102
CALM1	0.571757	0.0305644
CALM2	-0.0442123	1.25643
CALM3	-2.30376	1.30169
CALML4	0.241711	0.0482349
CALR	1.66186	3.04644
CAMK2D	-1.03894	-0.0100732
CAMK2N1	0.927168	0.994728
CAMTA1	1.96777	3.26593
CANX	-0.0820513	0.454598
CAP1	-1.19027	0.422348
CAPN1	-0.93367	1.18204
CAPN5	0.478471	-0.236798
CAPNS1	0.254831	1.6612
CAPZA2	-0.532455	-0.289671
CAPZB	0.823164	1.78311
CASC4	-0.277394	-0.0177268
CASP10	1.05554	-2.52876
CASP4	0.0295975	2.33388
CASP7	0.427665	0.187904
CASP8AP2	-1.59737	0
CAST	-0.59516	-0.2197
CAT	-0.0404151	1.2579
CBLC	-1.06029	1.02824
CBR1	0.415942	0.576278
CBX3	1.20446	-0.447294
CCDC174	-0.196089	-2.37792
CCDC25	0.0542374	0.841186
CCDC47	-0.255986	1.35647
CCL25	1.37789	0.758173
CCND3	-0.368454	0.726528
CCNG1	0.948197	2.54886
CCNI	0.460806	0.564911
CCNL1	-0.389095	-1.5864
CCSER2	-0.412195	-0.815999
CD151	1.81783	2.05843
CD164	0.767603	1.51723
CD2AP	-0.20237	0.657025
CD36	0.43982	-0.462776
CD46	2.70853	0.772431
CD55	0.019301	0.266382
CD63	-0.243443	0.93285
CD68	2.70456	2.81306
CD74	1.11334	1.30361
CD82	0.908797	1.25876
CD99	-0.00775775	0.516419
CDC16	-0.48883	-0.331064
CDC42	0.053916	0.0560873
CDC42SE2	0.516442	-1.79678
CDH1	4.32906	4.85096
CDH17	2.59665	1.93868
CDHR2	1.53529	1.43748
CDHR5	1.72747	1.92653
CDK10	0.112716	-1.66201
CDKN1A	-0.417819	1.83125
CDX1	0.320308	1.70159
CEACAM1	2.17042	-0.573482
CEACAM6	1.75788	1.28209
CEBPD	-0.340517	0.562846
CELF1	-2.78527	-1.05047
CEMIP2	-0.058545	-0.763418
CENPV	0.162087	1.95176
CERK	-1.93351	-2.18981
CERS2	-0.710728	0.183021
CES2	2.48372	3.0678
CFDP1	1.12297	0.471258
CFL1	-0.353707	1.22942
CFLAR	-0.539292	-0.820757
CFTR	-0.853484	0.668288
CGN	-0.824567	-1.30187
CHCHD10	2.32376	2.16951
CHCHD2	0.779829	0.546034
CHCHD2P9	0.719267	1.56315
CHD2	-3.03933	-1.19269
CHKA	-0.961288	-1.15271
CHMP1A	-1.28261	-1.18901
CHMP2A	0.893517	1.69027
CHMP2B	0.684763	1.14325
CHMP3	-1.89148	1.39055
CHP1	0.0184356	0.279471
CHP2	1.25017	0.111304
CHPT1	1.01797	3.15157
CIAO1	0.126012	-1.00926
CIB1	0.340312	-0.0831965
CIB2	1.18727	1.96177
CIDEB	0.735502	-0.530025
CIDEC	0.92309	3.31787
CIR1	0.615764	-1.38473
CIRBP	-0.218044	0.262463
CISD1	0.956241	3.30002
CISD3	0.372425	0.595664
CKMT1A	0.967338	-0.353393
CLCA1	-2.03533	-4.76589
CLDN15	2.08772	0.095366
CLDN3	0.820525	0.0772674
CLDN4	0.380258	0.0860563
CLDN7	0.487024	0.41692
CLIC1	1.89066	3.04308
CLK1	-1.54994	0.466008
CLPTM1	2.27558	1.9981
CLRN3	-0.643318	1.17015
CLTA	0.490953	1.0187
CLTB	0.192625	1.71201
CLTC	0.906059	0.229611
CMAS	-0.503111	-0.349418
CMPK1	0.952516	-0.0277105
CNBP	0.0118007	2.33768
CNDP2	0.574049	-0.215058
CNIH4	1.32516	2.38558
CNN3	-0.289045	-0.716395
CNOT6L	0.131317	-1.16606
CNTROB	-0.931416	0.12986
COA8	-1.10725	2.11612
COL17A1	1.47054	0.572466
COMMD6	1.06644	1.99234
COMTD1	2.17739	2.52099
COPA	-0.201052	0.477298
COPB2	-1.49963	0.172018
COPS9	0.594422	2.4269
COQ4	-0.417369	0.429427
COX17	1.04703	2.41255
COX4I1	0.421917	1.72935
COX5A	2.83421	2.38029
COX5B	1.07178	0.426
COX6A1	0.945522	2.67876
COX6B1	1.57242	0.85599
COX6C	1.0258	1.02124
COX7A2	0.65984	1.34677
COX7B	0.711944	2.15891
COX7C	2.13285	3.10247
COX8A	0.702785	1.32707
CPS1	-1.23137	-0.751051
CPT1A	0.701163	1.20894
CRAT	1.49257	1.4237
CRBN	0.465912	-0.951923
CREB3L3	-0.381	1.30329
CRYBG1	-4.00445	0.534196
CRYL1	-0.901816	1.59718
CSDE1	0.286733	0.215081
CSNK1A1	-0.372932	-2.53949
CSNK2B	2.13777	1.2188
CST3	0.329524	1.24531
CSTB	-0.754205	1.6209
CTDNEP1	0.911488	-1.09632
CTDSP1	-1.10842	1.06769
CTNNA1	-0.441233	0.0474558
CTNNB1	-2.91252	-2.18241
CTNND1	-1.12351	0.00403414
CTSA	2.34088	1.57811
CTSB	1.75631	0.0691008
CTSD	1.69079	1.53928
CTSE	1.16143	1.12056
CTSH	1.54436	1.90923
CTSS	2.57778	4.08457
CTSZ	-0.167254	2.05219
CTTN	-1.38151	0.654275
CUTA	1.39393	2.19201
CUX1	-2.16363	0.0466744
CYB5A	1.97864	1.52643
CYBRD1	1.331	2.292
CYC1	1.56942	2.1565
CYP27A1	0.509395	1.30329
CYP2B7P	0.475279	-0.851425
CYP2C18	1.10173	-0.0530425
CYP2C9	0.906677	0.503852
CYP2J2	3.62266	1.9671
CYP2S1	2.41079	3.0882
CYP3A4	0.810696	1.04066
CYP3A5	-2.15374	-3.5786
CYP4F12	0.918678	-1.25968
CYP4F2	2.69392	3.66809
CYSTM1	0.622555	0.707621
DAD1	0.663151	0.172373
DAP	0.567591	-0.225772
DAZAP2	-1.19961	0.0990945
DBI	-1.03799	2.21661
DBNL	-0.403444	-1.04718
DCAF11	-0.68083	0.0429917
DCTN1	-1.9121	-2.11617
DCTN2	0.338056	0.970381
DDB1	-1.61905	0.83934
DDC	-0.183006	1.98712
DDR1	1.3661	0.0527142
DDX1	-0.280953	0.717068
DDX17	-1.04374	-1.56805
DDX3X	-0.976489	-0.0808535
DDX5	-1.07157	0.492499
DECR1	-0.128267	-0.143579
DEK	-0.442177	-0.391691
DGAT1	1.21321	-0.0480458
DGKA	-1.26035	-0.284807
DGKZ	0.62711	0.961074
DHRS11	1.04925	0.0524618
DHRS7	1.89328	3.26605
DIAPH1	-0.604796	-1.43742
DIS3L2	-1.29995	-0.925206
DMBT1	1.11445	4.18917
DNAJB14	-1.23212	-0.6692
DNAJB2	-0.988812	0.981445
DNAJC1	0.45795	0.871828
DNAJC7	0.615679	-0.139625
DNAJC8	-0.581653	0.270489
DNASE1	1.76945	0.690002
DNM1L	-0.666302	0.0453817
DNM2	-0.686237	-0.702681
DNPH1	1.5322	-0.967509
DOK4	0.183776	1.45301
DPEP1	1.71127	2.14431
DPP4	3.50206	4.16824
DSC2	1.59341	1.18517
DSG2	4.97887	2.87374
DST	-3.59494	-0.969709
DUS1L	-1.31278	0.937426
DVL1	-0.43799	-1.03824
DYNC1H1	-0.763328	-0.0922358
DYNC1I2	2.2194	-1.44798
DYNC1LI2	-1.97465	-1.49992
DYNLL1	-0.210004	-0.391462
DYNLRB1	0.773773	1.53434
DYNLT1	0.536909	3.57929
EAPP	-0.045519	-0.181595
ECH1	-0.737085	-0.436559
ECHDC2	0.149525	-2.82855
ECHS1	0.898624	1.28988
ECI1	0.926467	2.7112
EDF1	1.00919	0.896392
EDN3	0.713963	0.598162
EEF1A1	1.09143	2.35954
EEF1B2	2.04546	4.22964
EEF1D	1.03819	-0.989794
EEF2	0.316456	0.698055
EFCAB14	-0.699021	-2.20707
EFHD2	0.804395	0.622663
EFNA1	-0.846573	0.036072
EHBP1L1	-3.13865	-2.08022
EHD1	0.712702	-0.407707
EHHADH	-0.740697	-0.947062
EIF1	1.39407	0.626767
EIF2A	1.85238	-0.0675781
EIF3A	-2.89916	-3.40187
EIF3G	-0.147276	1.98761
EIF3J	-0.895716	1.69383
EIF3K	0.0093874	1.0214
EIF3M	-2.02712	0.736706
EIF4A2	-0.856316	0.45112
EIF4E2	0.287311	0.162676
EIF4EBP1	0.425613	0.552873
EIF4G2	-1.2907	-0.0419321
EIF5	0.0422116	1.46921
EIF6	0.0467374	1.60349
ELF3	-0.540639	0.160052
ELOB	2.1229	1.65061
EMB	1.02869	0.41725
EML4	-1.78936	-1.7913
ENO1	0.949264	1.56339
ENPEP	3.95164	1.4907
ENPP7	2.31273	0.405381
ENSA	-0.117001	1.51707
EPB41L3	0.333957	-0.476632
EPB41L4B	-1.29439	1.19187
EPCAM	0.774122	1.35531
EPHX1	0.871004	3.31145
EPHX2	0.198212	-0.0749096
EPN1	0.256815	1.13735
EPS8	-2.89496	-0.441322
EPS8L2	-0.687045	-0.893406
EPS8L3	-1.41331	-2.03281
ERAP2	0.844981	1.87477
ERBB2	1.63895	1.94785
ERBB3	-0.48207	1.27165
ERBIN	-2.70412	-1.81861
ERGIC1	1.15921	-0.294135
ERGIC3	1.62916	2.02328
ERICH4	-1.93784	-1.24484
ERP29	0.315771	0.497009
ESPN	-0.996181	1.27629
ESRRA	0.654486	1.77035
ETFA	-0.135787	-0.576428
ETFB	0.98852	3.81029
ETFDH	-0.278488	-0.222088
ETS2	1.10739	-0.565012
EWSR1	-1.44198	-2.31598
EZR	-0.349904	-0.991885
FABP1	0.732911	0.738028
FABP2	-0.230085	2.04358
FAHD1	1.678	1.21413
FAM102A	1.79387	1.55414
FAM120A	-0.196429	1.05479
FAM126B	-0.340158	0.542601
FAM13A	-0.0358387	-2.83936
FAM177A1	1.89816	1.205
FAM200B	-0.522795	2.40595
FAM234A	1.13316	1.94847
FAM32A	1.34784	1.65498
FAM3B	0.0424686	1.1815
FAM3C	0.444605	1.05902
FAM3D	-0.552357	-0.578496
FAM76B	-2.49958	-0.435241
FAT1	2.87525	1.53072
FAU	1.89907	1.53496
FBP1	0.194371	0.991022
FBXO7	0.828622	-0.592929
FBXW5	1.06026	1.21101
FCGBP	-1.6922	-3.34329
FCGRT	-0.115097	2.09477
FGD4	0.47483	0.918874
FGD5-AS1	-0.509771	0.22665
FIBP	-0.469426	0.523334
FIS1	-0.215484	-0.555649
FKBP1A	-0.124612	1.2772
FKBP5	-0.0586646	1.00706
FLNB	-0.36357	-2.67192
FMO5	1.26632	1.92991
FNDC3A	-0.63275	-2.17393
FOLH1	2.41727	1.73049
FOXN3	-1.22786	0.724057
FOXP1	-2.62149	-2.47116
FP671120.8	0.394849	0.0331053
FTH1	0.864913	1.11358
FTH1P11	1.81399	1.40285
FTH1P12	1.98645	0.653634
FTH1P16	1.99331	0.125209
FTH1P20	1.44482	0.774227
FTH1P7	1.59709	0.027543
FTH1P8	1.57747	0.678926
FTL	1.19064	0.888442
FTLP3	2.55021	1.42199
FTX	-2.19037	-3.192
FUBP1	-1.17226	-2.03989
FUCA1	2.74204	2.17175
FUT3	0.764863	0.369375
GADD45A	-0.723884	-0.753792
GAK	-1.66702	-1.63592
GALC	2.83678	1.86395
GALE	0.772014	-1.14087
GALM	0.430276	0.737978
GALNT1	0.427755	1.32248
GALNT6	0.535303	0.687197
GANAB	2.65996	3.09856
GAPDH	1.38686	0.866942
GAPDHP1	1.63474	0.407544
GAS5	-1.10369	0.00351109
GATA4	1.01415	-1.56376
GATM	-0.0770926	0.502649
GBA2	-1.20314	-0.199273
GBA3	1.72097	0.0703909
GBP3	-1.42315	0.861282
GCC2	-2.71997	-1.68696
GCHFR	0.195641	2.40337
GCLM	0.125604	0.314659
GDA	-0.612381	-1.97946
GDI2	1.05041	1.08443
GGNBP2	-1.13457	-1.08252
GGT1	0.845758	1.79961
GGT6	1.16822	1.24039
GIP	-1.71002	0.569608
GLG1	1.0673	1.81875
GLMP	0.121648	-1.17482
GLRX	0.887586	2.94115
GLS	-0.131121	-1.06377
GNA11	1.74425	-0.526632
GNAS	-0.438593	0.933238
GNB1	-0.932961	2.31306
GNB2	0.871672	1.21972
GNG12	-0.572053	1.11405
GOLGA4	-0.175478	-1.16472
GOLGB1	-1.55892	-2.93407
GOLIM4	-0.103827	0.365654
GOLT1A	1.21016	1.46579
GOT2	0.955401	0.238103
GPA33	1.95166	0.771131
GPAT3	-0.43471	1.11895
GPBP1L1	-0.145616	0.947452
GPD1	2.31162	2.0079
GPI	-0.0279809	1.43584
GPR35	-0.662837	0.359427
GPX1	0.990084	2.80501
GPX4	0.424113	0.516268
GRAMD1B	-0.13599	0.978824
GRB2	0.773869	0.104997
GRN	3.33104	3.78597
GSDMB	-1.75366	-0.352288
GSDMD	-0.0995476	0.452726
GSK3A	-0.779701	-0.842529
GSN	1.10327	1.05736
GSR	-0.217533	-1.26177
GSTA1	1.58698	1.62847
GSTK1	0.39164	-0.338956
GSTM4	0.298293	-0.0244666
GSTO1	2.31398	2.3903
GSTP1	1.2206	-0.147877
GTF3AP6	-1.53973	0
GUCA2A	1.36636	0.80424
GUCA2B	1.52183	-0.782138
GUCD1	1.7131	-0.245949
GUK1	2.42698	2.10365
H1-2	0.699427	-1.02212
H2AJ	1.16074	2.02
H3-3B	2.38891	0.0232367
H4C3	1.22042	1.7981
HACL1	0.308014	0.0123702
HADHA	-0.509338	0.205073
HADHB	0.402441	1.48376
HAGH	-0.288959	0.0526033
HAX1	0.380925	-2.31708
HDAC6	-0.348538	-0.706224
HDGF	0.349675	0.460828
HDHD3	-0.455938	-1.64493
HDHD5	-1.75158	0.515829
HDLBP	-0.147296	0.965571
HEBP1	2.07339	0.495054
HECTD3	-1.47064	0.852363
HEPH	2.89578	2.67071
HERC4	-2.03075	0.221112
HHLA2	1.49082	1.23592
HIGD2A	1.63744	2.4342
HINT1	1.00718	1.66443
HLA-A	1.64978	1.8906
HLA-B	0.922301	2.12314
HLA-C	1.29718	2.68113
HLA-DMA	-1.308	1.28114
HLA-DMB	-0.623755	-0.373292
HLA-DPA1	1.02454	1.73322
HLA-DRA	2.20667	1.73769
HLA-DRB1	1.18856	2.43499
HLA-DRB5	2.22961	1.51936
HLA-E	-0.420876	0.758496
HLA-F	1.16512	0.0601939
HMGA1	1.47376	2.84398
HMGB1	-0.809448	-0.0108982
HMGCS2	-0.808839	2.05444
HMGXB4	-0.502894	-1.02794
HNF4A	-0.807029	1.43878
HNF4G	0.0595547	0.586634
HNRNPA1	-1.99052	-0.277817
HNRNPA2B1	-0.424425	-1.28609
HNRNPD	-1.30941	-1.14504
HNRNPDL	0.186212	-1.53369
HNRNPH3	-1.61603	-1.30895
HNRNPK	-0.29049	1.15684
HNRNPR	-1.09684	-1.57854
HNRNPU	-4.02428	-0.819069
HNRNPUL1	-0.815106	0.282323
HP1BP3	-1.40292	-1.27248
HPCAL1	0.111978	0.495235
HPGD	-0.507118	0.000329728
HPS1	0.0379251	-0.474337
HSBP1	0.798093	1.8779
HSD11B2	2.31672	2.55805
HSD17B11	0.477638	2.38809
HSD17B2	1.95603	1.87862
HSD17B4	-1.36583	0.853341
HSP90AA1	-0.755805	-0.489016
HSP90B1	1.70789	2.7966
HSPA8	1.365	1.36896
HSPB1	-0.761183	0.667672
HSPD1	-0.711721	1.25324
HTATIP2	0.297947	2.83858
HYI	1.97885	0.127578
IDH1	0.532368	2.22709
IDH3G	0.258465	0.535602
IFI27	-0.10634	1.76073
IGHA1	-0.0440186	-5.09276
IGKC	-1.05409	-4.8767
IL17RC	-0.753637	-0.314477
IL2RG	2.56778	0.474277
IL32	0.0550577	1.61172
IL7R	-1.12867	-3.32941
ILF3	-1.91568	-0.484512
IQGAP2	-1.82151	0.592032
IRF1	-0.750648	0.747946
ISG15	1.95281	2.62146
ISG20	1.79315	1.07012
IST1	-1.24748	-1.0159
ITGA6	-0.586555	-0.208685
ITGB1	-0.0679386	1.45879
ITGB4	1.51113	0.212279
ITM2B	1.39221	2.36001
ITPK1	0.954411	2.59283
ITPR2	-2.03358	-1.23164
ITPRID2	-1.06311	-2.93218
ITSN1	-1.8706	-2.96275
JAK1	-1.25854	-0.495908
JCHAIN	-0.236863	-2.75752
JDP2	0.668016	-1.96532
JMJD1C	-2.34476	-0.610368
JOSD1	0.0508478	1.34085
JPT1	0.742108	0.0741078
JTB	0.488011	1.87866
JUN	-0.110974	-0.537582
JUND	0.573515	1.07155
JUP	0.977807	0.708619
KARS1	-0.175114	0.174568
KAT6B	-2.22083	-2.24213
KDELR1	1.24331	1.83753
KDELR2	-0.570642	1.08052
KDM2A	-1.62511	-1.33406
KDM8	-0.450588	-0.199281
KF456478.1	1.9202	1.08436
KHK	1.03584	1.17099
KHSRP	-0.661608	0.0312408
KIAA0319L	2.00704	-0.706836
KIAA1522	-0.178074	1.09196
KIAA2013	1.19913	-1.21134
KIF13B	-2.98391	-3.38217
KIF16B	-2.73643	-0.176499
KLC4	0.146085	1.80454
KLF5	1.78714	-0.0812169
KLF6	2.35809	-1.15782
KMT2E	-2.63687	-2.05687
KRT18	0.587495	0.953289
KRT19	0.815159	0.682429
KRT20	-1.44727	0.359691
KRT8	0.261287	0.598617
KTN1	-6.21772	-3.10966
LACTB2	-0.0709985	-0.240057
LAMA3	2.91709	2.10664
LAMB2	2.07875	2.16465
LAMB3	1.8631	3.36699
LAMP1	2.33067	3.21296
LAMP2	2.47473	0.349849
LAMTOR4	-0.310008	1.62733
LAMTOR5	-0.448547	1.13679
LAP3	0.844186	1.91537
LAPTM4B	1.40613	0.272394
LARP4B	-1.09898	-2.10702
LARP7	-0.699946	-0.775127
LASP1	0.220942	-1.0151
LCT	3.00449	2.31449
LDHA	0.779119	2.54266
LGALS2	0.40885	2.25522
LGALS3	1.23341	1.81203
LGALS3BP	1.50289	2.54002
LGALS4	0.755267	0.647041
LIMA1	-1.57402	1.07239
LINC01133	0.935782	0.363203
LINC02852	0.390734	-0.458011
LIPA	2.8978	2.86315
LITAF	0.276874	-0.26865
LMAN1	2.45135	2.09015
LMAN2	0.480039	1.63234
LMNA	-0.206938	0.350231
LMO7	-2.53689	-3.42987
LPCAT3	3.16205	2.75879
LPGAT1	-1.73275	0.0507923
LPIN2	-0.397367	1.34107
LRP1	3.41204	2.97138
LRP10	1.96464	0.730997
LRRC75A	0.925644	1.44156
LRRFIP1	-0.451886	-0.337033
LRRFIP2	-2.76471	-1.73639
LSM4	0.323693	1.27782
LSR	0.970835	2.962
LTA4H	0.978542	1.26106
LTBR	0.0602966	1.00505
LUC7L	-0.0324303	-2.37751
LUC7L3	-2.26887	-2.96771
LY75	1.30567	0.832218
MACROH2A1	0.534294	1.40495
MALAT1	-4.46146	-5.31659
MALRD1	2.12639	2.13054
MAN2A1	2.07633	2.24414
MAOA	0.510938	0.204421
MAP2K2	0.573047	0.626539
MAP3K11	0.92359	-0.64728
MAP3K13	1.10296	0.39049
MAP4K3-DT	-1.09101	-0.780025
MAP7	1.88019	2.14123
MAPK3	1.09616	1.01557
MARCHF6	-0.396346	0.129357
MARCHF8	-0.968588	-1.35876
MARVELD2	-1.31194	0.967284
MBNL1	-0.538447	-1.14932
MBOAT7	2.32774	1.26882
MCL1	0.151064	-0.945528
MCRIP2	-0.809324	2.11267
MCUR1	1.22742	1.38892
MDH1	0.0450844	0.59241
MDH2	1.17707	0.341343
MDK	0.85406	1.14724
ME2	-0.23828	-0.985561
MED13L	-2.10026	-1.55255
MEP1A	3.87717	3.4615
MEP1B	3.80759	4.41515
METAP2	-0.0737847	-1.33687
METRNL	1.40261	0.634731
METTL7A	1.07867	0.323138
METTL7B	1.28855	-0.261914
MFN2	-1.82876	-0.237636
MFSD2A	0.948704	-0.640101
MGAM	3.03929	3.10649
MGAT4A	-0.138903	0.844801
MGAT4B	-0.830258	1.65579
MGLL	1.29312	-0.57775
MGST1	0.866234	0.582866
MGST2	3.02351	0.807832
MGST3	1.28068	0.00443103
MIA2	0.390575	-0.00152985
MICALL2	-2.19678	-2.64713
MICOS10	1.54083	1.04846
MIDN	1.05755	1.76536
MIEN1	0.442039	0.557961
MIER1	-1.18111	-0.676841
MIER3	-1.14876	-0.716243
MISP	-0.25721	1.32003
MKNK2	0.523997	-0.120238
MLN	-3.51027	-1.22506
MME	1.82683	1.13385
MMP24OS	-0.730311	-1.77816
MMP28	0.722916	0.156685
MOGAT2	1.53929	-0.0178008
MPP1	0.936381	-0.131385
MPST	-0.385716	0.626302
MRFAP1	-0.52172	0.688982
MRPL33	0.294388	2.03757
MRPL52	0.969801	0.719003
MRPS33	0.739731	1.41789
MRPS36	1.98243	1.11743
MRPS5	0.541218	0.598813
MS4A10	1.2658	1.0809
MS4A8	-0.847125	0.619583
MT1E	0.491887	1.99034
MT1G	-0.903267	0.696529
MT2A	-0.6506	1.0144
MTATP6P1	0.67005	1.07707
MTCH1	0.73296	1.35781
MTCH2	0.247859	2.11527
MTCO1P12	0.291608	-0.0289886
MTCO1P40	0.0725645	0.0555215
MTCO1P53	0.0401292	0.313533
MTCO2P12	0.516113	0.827191
MTCO2P22	0.771435	-0.455005
MTCO3P12	1.03065	0.74997
MTDH	2.27763	2.33201
MTIF3	0.44819	1.7512
MTND1P23	0.00353418	-0.333779
MTND2P28	1.03972	0.531995
MTND3P19	0.184847	0.829225
MTND4P12	0.390182	0.16054
MTTP	3.34578	3.32493
MUC13	2.13976	1.11463
MUC17	2.86423	0.759823
MUC2	-2.20811	-2.18571
MUC3A	3.02275	2.1773
MVP	-0.1173	0.261052
MXD1	0.196702	0.0999756
MYDGF	0.582573	1.52638
MYH14	-3.84696	-1.47488
MYH9	-3.15922	0.20338
MYL12A	0.624993	2.42465
MYL12B	0.759638	1.7035
MYL6	0.610181	0.701145
MYO15B	-1.56566	-0.175703
MYO1A	-1.31221	-0.555591
MYO1C	-2.55293	1.17078
MYO1D	-0.460638	-0.318171
MYO6	-0.705405	-3.0712
MYO7B	-1.01903	0.518611
MZT2A	-2.32475	0.828867
MZT2B	2.17381	0.386846
NABP1	-2.2166	-1.64478
NACA	2.43764	2.85586
NAPRT	1.35687	2.38452
NARS1	-0.791216	2.53863
NBL1	0.258819	0.479911
NBR1	-0.923055	-0.545902
NCKAP1	-1.1076	-0.795718
NCL	-2.83626	-2.97731
NCOA4	-1.17931	1.79542
NCOR1	-1.4791	-2.90099
NCSTN	2.01351	1.24076
NDRG1	1.81592	-1.16009
NDUFA1	2.9405	1.70241
NDUFA10	-0.404999	1.68113
NDUFA11	0.478816	2.25659
NDUFA12	-0.405581	0.285575
NDUFA13	1.45077	0.316019
NDUFA2	1.06902	2.4728
NDUFA3	1.18664	2.22365
NDUFA4	2.49639	1.28623
NDUFA5	-1.06639	1.79298
NDUFA6	0.459799	1.04264
NDUFB1	1.17722	1.83855
NDUFB10	-0.0592375	3.72931
NDUFB11	0.150854	2.1058
NDUFB2	0.411587	0.607294
NDUFB3	0.59122	1.91371
NDUFB4	0.957287	1.00699
NDUFB6	2.4558	1.23255
NDUFB7	0.78443	1.88605
NDUFB8	0.0140528	1.14088
NDUFB9	1.26285	1.45263
NDUFC1	0.180259	1.49961
NDUFC2	-0.312706	2.80546
NDUFS2	-0.773612	1.0361
NDUFS3	0.806922	2.52301
NDUFS4	0.436408	0.731361
NDUFS5	3.09476	-0.00656068
NDUFS6	1.2814	0.881002
NDUFS7	0.863878	0.298962
NDUFS8	-0.991951	0.609212
NDUFV1	0.0632041	0.24656
NEAT1	-3.36004	-4.59719
NEMF	-2.01563	-0.291321
NET1	-2.76467	-3.3314
NEU4	-0.148563	0.685204
NFE2L1	-1.58471	-0.574664
NFE2L2	-0.477045	0.627761
NFIB	-1.60851	0.445231
NFKBIA	0.017771	-0.711857
NGEF	-0.0323386	-0.825517
NHSL1	0.614031	1.69665
NIPSNAP2	-1.39496	-1.15984
NKTR	-2.74618	-4.0241
NMI	-1.24098	0.710363
NMT1	-1.09531	0.178925
NOP10	1.0673	0.32548
NOP53	0.200022	1.75675
NPC1L1	0.790667	2.04154
NPC2	1.19606	0.384535
NPM1	0.701714	-0.621828
NPNT	0.854	-0.936821
NQO1	0.808712	2.16087
NR0B2	-0.0521497	0.932108
NR1I2	-0.506464	1.11099
NR2F6	-0.395268	0.554331
NRBP1	-1.13304	-1.83328
NRDE2	0.182305	-1.78501
NRIP1	-0.920132	0.701493
NSMF	-0.909139	-0.107942
NUB1	-0.648846	-0.861711
NUCB1	0.291254	2.24567
NUDT16	-1.62471	-2.28953
NUDT22	-1.34724	-0.546075
NUMA1	2.19835	2.14947
OAF	-0.262541	0.51083
OAT	0.160142	0.746448
OAZ1	0.340646	0.896247
OCIAD1	1.13911	-0.034493
OCIAD2	1.4137	2.75602
OGDH	-1.65376	0.0805476
OPTN	-2.28823	-0.357817
ORMDL3	-1.16576	-0.493684
OS9	1.59782	0.695653
OSBPL2	-0.060175	-1.27994
OST4	0.87179	2.44618
OTOP3	2.33578	3.09436
OTUB1	-0.589505	-0.834594
OXA1L	-0.578697	-1.47425
P2RX4	1.39907	-0.233357
P4HB	1.65752	1.31238
PA2G4	-0.741418	1.24692
PABPC1	-0.130417	0.0339133
PABPC4	-0.546613	-1.76653
PACSIN2	0.572414	-0.883757
PAFAH1B1	-0.0504749	-0.598105
PANK3	-1.03059	-0.530115
PAPOLA	-1.09097	-0.240946
PAQR7	-1.05856	0.39195
PBDC1	-1.12823	1.6458
PBLD	-0.144186	-0.971188
PBX1	-0.724534	-0.677998
PBXIP1	-0.717409	0.822954
PCBP1	2.8157	2.01058
PCBP2	-0.238236	0.741062
PCK1	-0.278647	-0.0677542
PCK2	-0.755285	-0.559639
PCM1	-1.35711	-2.26867
PCSK5	1.85161	2.71095
PDCD4	-1.66131	0.527077
PDCD6IP	-1.22821	-0.968678
PDHA1	-1.39169	-0.504282
PDIA3	3.37626	3.77441
PDK2	0.830504	0.126313
PDK4	0.371603	0.624106
PDLIM1	0.270521	0.726182
PDLIM5	-0.947144	2.49598
PDPK1	0.111197	-0.418875
PDXDC1	-0.538231	-1.61447
PDXK	-0.392805	-1.00274
PEBP1	0.659262	0.882975
PEPD	0.841267	2.82084
PFDN1	-0.295898	-0.784534
PFDN5	0.447966	2.28788
PFKL	-1.08764	0.896938
PFN1	0.387243	0.553109
PGD	0.650014	1.79986
PGK1	0.415806	0.361909
PGM1	1.62206	2.18156
PGRMC1	0.492539	3.18601
PGRMC2	-1.53722	1.83469
PHB	1.00815	1.13518
PHB2	-0.0365947	0.689492
PHF3	-1.04452	-2.38241
PHGR1	0.336924	0.487054
PHKB	-1.21752	-0.530906
PHPT1	0.676772	1.65781
PHYH	0.459806	0.23795
PI4K2B	-0.439525	-1.04102
PICALM	-0.496131	1.77171
PIGR	2.96454	5.17949
PIGS	0.105022	0.860525
PITX1	2.17775	0.421802
PKM	-1.27339	0.728549
PKP3	0.166632	1.95758
PLAAT2	1.25586	1.7841
PLAAT4	-0.606635	2.51347
PLAC8	0.316803	1.94906
PLCB3	0.862885	-0.752737
PLEC	-1.86299	0.106475
PLEKHB2	-0.104081	-0.251286
PLEKHJ1	0.0416283	0.936837
PLEKHM1	-0.744914	-0.407049
PLIN2	1.1007	0.0199982
PLIN3	0.296748	0.0231553
PLOD2	1.95718	1.44899
PLPP2	2.48361	0.385511
PLS1	0.600922	-0.347041
PLXNA2	-0.826943	-0.359972
PLXNB1	-1.68658	0.00172085
PMP22	-0.15203	0.328884
PMPCA	-1.98283	-1.05532
PNISR	-3.2941	-4.40528
PNPLA2	0.96893	-0.844248
POF1B	-0.986903	-1.32732
POLDIP2	-1.37616	1.09209
POLR1D	0.358562	0.275309
POLR2E	1.06592	2.2443
POLR2I	-0.422484	2.28894
POLR2J	0.61016	2.02156
POLR2L	1.13454	1.54525
POMP	2.1023	1.78932
PON2	-0.0720719	-0.220974
POR	0.583428	1.64871
PPA1	-0.439654	3.47669
PPDPF	0.368253	1.76983
PPIA	1.54104	2.14434
PPIB	1.19934	1.21754
PPIG	-1.23714	-1.5125
PPP1CB	-0.571611	0.161754
PPP1CC	0.865902	-0.0684686
PPP1R11	0.792891	1.46627
PPP1R12A	-3.16053	-0.935662
PPP1R14D	-0.176491	1.03478
PPP1R16A	0.688861	-0.332603
PPP2CB	-1.66066	1.13298
PPP2R1A	-0.708961	-0.237771
PPP2R5D	-0.567658	1.37704
PPP6R3	-2.74532	-1.38951
PRAP1	0.87433	1.12163
PRDX1	0.396214	-0.227314
PRDX2	1.49089	0.863298
PRDX5	0.336069	0.432565
PRDX6	1.62585	2.25107
PRELID1	1.51186	2.01493
PRELID3B	-0.0404071	1.18088
PRKAG2	-1.37787	-1.26966
PRKCSH	1.65675	2.4474
PRR13	0.62126	1.49743
PRR15	0.727105	1.25394
PRR15L	0.720487	-0.0999904
PRR34-AS1	1.27431	-0.291039
PRRC2C	-3.70101	-2.31371
PRRG2	-0.923618	0.462994
PRSS3	1.08692	2.98733
PRSS8	1.15175	0.522346
PRXL2A	1.70301	1.32326
PSAP	1.9983	1.85544
PSENEN	-0.431268	1.4395
PSMA2	0.892968	0.205158
PSMA4	-0.733308	0.532309
PSMA7	0.490208	3.08701
PSMB1	1.06097	-0.728271
PSMB3	-0.234955	0.529673
PSMB7	2.22735	0.848883
PSMB8	2.2924	2.30545
PSMB9	0.560649	1.45457
PSMD1	-0.822358	0.694352
PSMD11	-0.603733	1.9486
PSMD4	0.277557	-1.25969
PSMD8	0.0530378	2.04814
PSME1	0.802079	1.8121
PSME2	1.7788	2.80467
PTBP1	-0.429439	0.348245
PTGES3	0.135161	0.739099
PTGR1	-1.47924	0.21998
PTK2	-0.68438	-1.962
PTMA	1.23147	-0.48412
PTP4A1	0.587977	1.26149
PTP4A2	-0.992342	-0.97457
PTPRA	0.0791568	-0.655977
PTPRF	2.29554	1.26692
PTPRH	1.21471	0.112577
PTTG1IP	-0.983569	3.10637
PUM1	-0.543031	-0.885606
PUM2	-1.28573	-0.836076
PURA	-1.69949	-2.25221
PYCARD	0.926228	2.03581
PYGB	1.36573	0.169001
QPRT	0.943292	1.79764
RAB11B	0.231571	-0.960747
RAB13	-2.23403	-2.01004
RAB17	-0.341467	0.165596
RAB1A	-0.665239	0.0241055
RAB2A	-0.632204	0.985686
RAB3IP	-0.502149	-2.25163
RAB5C	0.09288	2.04382
RAB7A	0.306742	0.885784
RAB8A	0.86622	1.35465
RABAC1	0.118082	0.114651
RABL6	-0.576473	-0.0704104
RAC1	-1.07319	0.789289
RACK1	1.34678	3.35046
RAD50	-0.701374	-0.172348
RAD51-AS1	-1.72426	-0.686285
RALA	0.272306	0.974919
RALB	-1.9656	-0.513253
RARS1	-2.02552	1.19426
RASSF4	-1.23698	-1.71276
RBM25	-1.58927	-3.38627
RBM39	-2.83612	-0.728213
RBM47	-1.03409	1.10921
RBM5	-1.46975	-3.60675
RBM6	-1.913	-4.14738
RBMX	0.0550909	0.405354
RBP2	1.9579	1.12455
RBPJ	-0.819085	-2.27857
RBX1	2.48741	0.438963
REEP3	0.20205	0.45988
REEP6	1.95248	1.25866
REG1A	-0.306884	2.04741
REG4	-2.92229	-1.88815
RER1	0.175649	1.11046
RESF1	0.0209941	-1.09461
RETSAT	2.07273	1.46796
RFC1	-0.55417	0.334954
RGS2	-0.360304	-1.81597
RHOA	-0.841174	1.68029
RHOBTB2	1.08082	-0.0825522
RHOC	-0.446893	0.938137
RHOG	1.36109	1.86764
RHOT2	-0.529701	-0.622918
RIOK3	0.370164	-1.18575
RN7SL1	0.995932	2.26881
RN7SL160P	-1.04312	0
RN7SL2	-0.213817	2.38622
RNA5-8SP6	-2.0317	-3.93259
RNASE1	0.283321	-0.662553
RNF10	-0.929675	0.489363
RNF167	-0.58888	1.39214
RNF181	2.2741	1.64302
RNF19A	-1.82734	-1.71265
RNF213	-1.902	-1.06093
RNF5	1.05313	0.924927
RNF7	-0.926408	0.520529
RNPEPL1	-0.0546626	-0.695956
ROCK1	-1.22105	-2.42764
ROCK2	-2.73497	-1.59783
ROMO1	1.17459	1.64578
RPL10	1.14864	2.24425
RPL10A	1.57208	3.77587
RPL11	1.90435	2.14169
RPL12	1.10031	0.886969
RPL13	0.901157	1.79194
RPL13A	1.34952	2.05167
RPL13AP25	1.14076	1.49213
RPL13AP5	1.72632	2.18864
RPL13P12	1.17588	1.59808
RPL14	1.59956	0.939457
RPL15	0.224635	2.85395
RPL18	1.51763	2.35444
RPL18A	0.761641	1.7777
RPL18AP3	2.13478	0.891756
RPL19	1.09572	3.44057
RPL21	1.73114	2.80483
RPL23	0.982379	2.5923
RPL23A	1.94288	1.37544
RPL23AP2	2.04804	1.62076
RPL23AP42	2.26274	1.15342
RPL24	0.912228	2.6044
RPL26	1.88508	2.85689
RPL27	0.269693	1.8159
RPL27A	1.66712	3.14535
RPL28	2.15451	1.49401
RPL29	1.74414	3.64091
RPL3	1.98287	2.04257
RPL30	1.84181	1.3981
RPL31	1.49341	1.59947
RPL32	1.07808	2.36595
RPL34	1.85644	1.68924
RPL35	1.18022	2.77006
RPL35A	1.81201	2.0327
RPL36	2.04779	2.08848
RPL36AL	1.62667	2.18944
RPL37	1.91402	1.39963
RPL37A	1.90435	0.700821
RPL38	2.0877	2.9009
RPL39	2.75141	1.9711
RPL3P4	0.746968	1.9852
RPL4	-0.0274238	1.48957
RPL41	1.14995	2.38386
RPL41P2	1.60986	1.63445
RPL5	0.275433	2.30001
RPL6	1.1882	2.69525
RPL7	2.28853	1.60157
RPL7A	2.18845	1.26617
RPL8	0.407517	0.754185
RPL9	1.51079	3.74847
RPLP0	1.2678	1.99443
RPLP1	1.26996	1.53143
RPLP2	1.16576	0.915549
RPN2	2.31677	2.28423
RPS10	0.855197	2.8577
RPS11	1.34881	1.01463
RPS12	2.11541	2.33313
RPS13	2.63008	1.17557
RPS13P2	2.60248	1.55206
RPS14	1.96937	1.94606
RPS15	1.36362	2.84155
RPS15A	1.84727	2.66603
RPS15P4	1.53225	2.25677
RPS16	1.23748	2.67658
RPS17	0.36991	2.85843
RPS18	1.75537	2.14332
RPS19	0.743285	0.859797
RPS2	1.08598	1.90411
RPS20	1.15244	0.804738
RPS21	3.25075	2.86204
RPS23	1.88796	2.41617
RPS24	1.25863	2.28555
RPS25	1.89156	2.28387
RPS26	1.90901	1.70772
RPS27	2.36338	2.22677
RPS27A	0.758215	3.06592
RPS27AP16	0.218861	2.05638
RPS27L	1.39839	2.18834
RPS28	1.15437	1.94048
RPS28P7	0.6187	2.00513
RPS29	2.68287	1.45726
RPS3	0.919426	0.50863
RPS3A	1.16599	1.43368
RPS4X	1.33881	1.97985
RPS5	2.9166	3.86826
RPS6	1.61846	1.46781
RPS6KA1	0.717542	-0.130715
RPS7	1.94027	1.00928
RPS8	2.44719	0.981736
RPS9	1.87474	2.47751
RPSA	1.32042	2.38519
RRBP1	0.490009	-0.175404
RSPH3	-3.30219	-1.02164
RSPRY1	0.049844	0.457676
RSRC2	-2.54142	-1.24721
RSRP1	-1.78073	-3.1002
RTCB	-1.75923	0.788293
RTF2	0.396494	0.114541
RTN4	1.20266	2.12273
RWDD1	0.829137	1.09724
S100A10	1.48867	0.718934
S100A11	0.947542	1.22783
S100A14	1.24628	0.866598
S100A16	1.18433	-0.501221
S100A6	0.518267	2.1605
S100A8	-0.714123	-1.09996
S100G	-0.0933382	1.58735
SAP18	-0.527881	0.395324
SAP30L	-0.256627	-0.260041
SAR1B	-0.0753109	1.47775
SARAF	0.0130533	2.13386
SAT1	-0.330725	-1.37508
SAT2	0.8987	1.91957
SCAF11	-1.49225	-0.107106
SCAMP5	0.973052	-0.656208
SCAND1	-1.63352	1.14423
SCAPER	-2.66004	-0.537624
SCARB1	1.6765	1.10873
SCARB2	-0.855708	2.54961
SCIN	-0.290345	-0.73311
SCOC	1.83782	-0.462719
SCP2	0.579055	1.04204
SDC1	0.529786	0.0958824
SDCBP2	0.156656	0.37447
SDF4	0.655152	1.44674
SDHA	-0.910958	-0.679119
SDHB	1.41526	0.762649
SDHD	-1.08942	1.14895
SEC11A	-0.311806	-1.16858
SEC13	-0.00090765	2.40276
SEC24D	-1.1176	0.20551
SEC31A	-0.129893	-1.61521
SEC61A1	-0.507642	1.59638
SEC61B	-0.854015	-0.361905
SEC61G	-0.380879	0.0543919
SEC62	-0.128183	1.1507
SECTM1	1.73264	1.46365
SELENBP1	-0.81235	-0.919658
SELENOK	2.36302	1.01254
SELENOP	0.999471	0.764881
SELENOS	1.18185	-1.03638
SELENOW	0.873078	1.41955
SEM1	2.17524	0.100867
SEMA3B	-0.169608	1.23579
SEMA4G	-0.0558737	-0.86104
SEPHS2	0.486711	1.68939
SEPTIN2	0.212648	0.727463
SEPTIN7	-0.428396	0.822324
SEPTIN9	-0.493201	1.5814
SERBP1	-0.875213	1.54502
SERF2	0.593521	-0.128288
SERINC1	-0.0554471	0.929966
SERINC2	0.700328	-0.500302
SERPINA1	1.59309	1.85351
SERPINB1	1.15297	0.871482
SERPINB6	0.0326626	0.187082
SETD2	-2.09568	-1.74452
SF3B1	-2.09459	-0.271887
SF3B2	-1.01459	-1.23828
SF3B5	1.58003	-0.470102
SF3B6	0.616077	0.747103
SFN	-1.93117	1.32546
SGK1	0.428372	0.607682
SGMS2	-0.131668	1.50943
SGTA	-0.729866	0.273381
SH3BGRL3	-0.0195981	-1.92591
SH3D19	-2.03701	-0.583676
SH3GL1	-0.472891	0.682353
SH3YL1	-1.08295	1.45621
SHC1	-1.51601	-0.826674
SHISA5	0.626745	1.55366
SHMT1	-0.345801	1.439
SHOC2	1.24304	-0.58715
SI	2.61541	5.10318
SIRT7	-2.26154	-0.930977
SKP1	1.16911	-0.341705
SLC13A2	1.35734	0.622742
SLC15A1	1.82522	-0.330546
SLC17A4	-0.160111	-3.02421
SLC19A1	0.0910333	0.459998
SLC1A1	2.6731	1.72325
SLC22A18	-0.826438	-0.709232
SLC23A1	1.15897	-0.0237642
SLC25A1	0.705978	0.645947
SLC25A15	-1.48558	1.60678
SLC25A23	-0.0669847	-0.349246
SLC25A3	0.898423	1.77022
SLC25A37	-1.06271	-1.47586
SLC25A5	1.33926	1.0902
SLC25A6	0.664875	2.49583
SLC26A3	-0.386746	1.57103
SLC27A4	1.09873	1.49391
SLC28A2	3.03051	1.04568
SLC2A2	2.21361	1.83564
SLC2A5	2.58545	0.861222
SLC30A5	-1.00588	0.38663
SLC31A1	1.19348	1.60626
SLC35A3	1.62353	0.0610643
SLC35B1	2.25235	1.59542
SLC35D2	0.609126	1.00188
SLC36A1	0.862125	0.9317
SLC37A4	1.56445	1.92044
SLC38A10	0.809405	0.131098
SLC39A14	1.55415	1.02432
SLC39A4	2.04508	1.4339
SLC39A5	0.965671	2.86099
SLC39A7	-0.12916	0.283432
SLC3A1	3.09861	2.50506
SLC3A2	-0.284422	-0.169995
SLC40A1	1.68141	1.9773
SLC41A2	-0.395533	-0.26978
SLC44A4	2.84451	1.90735
SLC46A1	1.88492	-0.034777
SLC46A3	0.415788	2.50918
SLC4A4	1.61882	1.48862
SLC4A7	2.05979	-0.0209227
SLC50A1	-0.561637	0.0566559
SLC5A1	2.42432	3.93108
SLC5A12	-1.96608	0.587512
SLC5A9	0.959981	-1.56293
SLC6A19	1.77623	1.17783
SLC7A7	3.00113	-0.0977063
SLC9A1	2.32414	0.842945
SLC9A3R1	-0.132234	-0.214262
SLIRP	0.905216	1.28759
SLMAP	-2.36005	-0.166066
SMAP1	0.483083	1.86732
SMARCA2	-2.01022	-2.201
SMARCA4	-2.4193	-2.34567
SMC6	-2.41409	-0.614724
SMDT1	1.04407	2.75419
SMIM22	0.314682	1.37992
SMIM24	0.138414	0.348093
SMIM31	-0.207296	1.54578
SMPD3	-1.40958	0.38284
SMPDL3A	0.822567	-0.335954
SNAP23	0.271645	0.700284
SNHG29	0.933556	2.92712
SNHG5	-0.235472	-2.8503
SNHG6	1.08817	1.02756
SNRPB2	-0.392016	-0.676499
SNRPD2	0.312211	1.61289
SNW1	-0.964663	-0.652775
SNX1	-1.43037	-0.691935
SNX6	-0.509049	0.342496
SOD1	1.79712	0.754685
SOD2	-0.48273	0.109805
SON	-1.43422	-2.00727
SORL1	-0.138909	2.36923
SP100	-1.7712	-0.224134
SPAG9	2.31255	3.71309
SPATS2L	0.585743	0.47388
SPCS1	0.609325	1.98295
SPG7	-1.78976	-0.787362
SPINK1	0.260252	0.556641
SPINT1	1.37025	0.753287
SPINT2	1.96948	3.45808
SPOP	-0.250998	-1.38843
SPSB1	0.342788	-0.0652327
SPTBN1	-3.05825	-0.804357
SQSTM1	0.387701	0.549393
SRC	-0.677293	1.13718
SRI	-0.282525	1.75269
SRP14	1.46105	0.692086
SRP54	-1.59266	-1.67552
SRRM1	1.08738	-0.440634
SRRM2	-3.68783	-3.36857
SRSF11	-2.17497	-3.6288
SRSF5	-1.93536	-0.608634
SRSF7	-0.368314	-3.555
SSBP3	-1.42681	-0.633655
SSR2	0.738832	1.7835
SSR4	0.963051	1.46668
SST	-2.99342	-0.552868
SSU72	1.80959	2.32152
SSX2IP	-0.96199	1.62875
ST13	-1.37536	0.981735
ST14	0.397563	1.27241
STAG2	-1.37133	-0.0878546
STAP2	0.0571529	2.7954
STAT2	-2.21183	-0.753657
STAT6	-0.420954	-0.670667
STAU1	-1.23698	1.25179
STK17B	0.35757	0.667263
STK24	-0.0388429	-0.946705
STK39	-1.90255	-1.26373
STRN	-2.37295	-0.188398
STXBP3	-2.33797	-1.35261
SUB1	0.168849	1.33752
SUCLG1	-0.647866	0.948353
SUCLG2	-0.477271	1.90888
SUCO	-0.85159	0.365445
SUGT1	-0.917897	1.12632
SULT1A1	0.856565	-0.18332
SULT1A2	1.09404	1.46555
SULT1B1	0.923877	0.581277
SULT2A1	0.040689	1.49191
SUN2	-0.314413	0.852494
SURF1	0.891863	-0.251218
SURF4	0.909457	-0.120442
SUSD2	3.74873	4.28201
SUSD6	0.752973	1.2335
SYF2	0.0112365	-0.923907
SYNRG	-0.560102	-1.35221
SZRD1	0.952255	-0.471639
TAGLN2	-0.522402	-0.131978
TALDO1	-0.826986	2.67674
TAOK3	-3.09405	-1.18411
TAPBP	2.07905	2.29903
TARDBP	-0.5314	-1.57435
TAX1BP1	0.650141	1.19273
TAX1BP3	0.193808	0.553124
TBC1D5	-1.06168	-0.828455
TBCA	0.0508687	1.50229
TBRG1	-0.19104	-2.31197
TCF25	-1.42196	-0.011345
TCF7L2	-1.09316	-0.0106357
TCP11L1	0.440195	-0.201733
TDP2	0.056232	-0.914727
TES	0.893335	1.07062
TFE3	0.144985	-0.20907
TFF1	-2.74683	-1.44086
TFF3	-4.33579	-4.79813
TFG	0.583533	0.233336
TFPI	0.378096	1.77992
TGOLN2	0.994171	1.38494
THRAP3	-1.63958	-1.37251
TIMP2	1.5505	0.294249
TJP1	-1.4932	0.236812
TJP3	-0.309643	-0.272163
TKFC	-0.387353	0.768423
TKT	-0.223126	0.517238
TLE5	1.16607	1.56913
TM4SF20	1.59506	1.80064
TM4SF4	0.317136	1.00637
TM4SF5	0.948754	0.526022
TM6SF2	3.0363	1.00778
TM9SF2	2.976	1.71299
TMA7	1.34548	2.20005
TMBIM1	0.616202	1.29427
TMBIM6	0.21922	2.04819
TMC4	0.765127	1.6374
TMC5	-0.445788	0.0545438
TMCO1	1.15424	-0.682269
TMED4	2.49885	1.28752
TMEM120A	1.20652	0.949653
TMEM139	0.417538	0.77202
TMEM161B-AS1	0.0766337	-3.13339
TMEM176A	-0.967384	0.801472
TMEM176B	1.2888	1.16728
TMEM205	-0.336391	-0.267525
TMEM219	1.01582	1.49722
TMEM220	0.195022	1.42166
TMEM238	2.49409	3.18389
TMEM25	1.3842	1.8973
TMEM253	0.576299	0.328503
TMEM256	1.63027	3.4866
TMEM258	1.5639	1.47557
TMEM259	-0.88229	-0.065696
TMEM37	1.45568	1.11811
TMEM45B	1.58975	2.60967
TMEM50A	-0.0535021	1.90001
TMEM54	0.454344	2.09527
TMEM59	3.16869	2.93594
TMEM82	0.886072	1.5635
TMF1	-2.21423	-0.134472
TMPRSS15	2.70204	2.11649
TMPRSS2	0.209307	0.328113
TMSB10	0.439091	1.50557
TMSB4X	1.11631	0.623327
TMUB1	1.08887	2.33773
TNFRSF12A	-0.166819	0.466202
TNFRSF14	0.0374785	0.0289356
TNFRSF1A	-0.490263	-0.63864
TNFSF10	0.164027	0.382104
TNIK	-2.40173	-0.0173272
TNIP1	-1.66621	-0.0954311
TNRC6A	-2.42834	-2.23174
TNRC6B	0.694426	0.551827
TOMM7	1.93512	0.0284551
TOR1AIP2	-0.43739	-0.200101
TP53I3	-0.285846	-0.970434
TPCN1	-0.680429	0.0881694
TPD52	0.605958	-0.194145
TPI1	0.835024	0.693561
TPM1	-0.300588	0.183168
TPM3	0.123869	0.595816
TPM4	-0.588334	-0.854238
TPP1	1.60838	3.0838
TPR	-1.74769	-1.56076
TPT1	0.893705	1.32321
TRA2A	-1.0458	-2.93062
TRAK1	0.78872	0.968896
TRAM1	-0.205986	2.73262
TRAPPC1	-0.743417	0.61989
TREH	4.09341	1.71081
TRIM15	-1.48246	0.571012
TRIM25	-1.49242	-0.163398
TRIM8	-1.0159	-0.735368
TRIR	-0.75015	1.57314
TSC22D3	-0.19634	0.519346
TSPAN3	0.919595	3.78893
TSPAN8	0.727803	1.1896
TSPO	1.13681	1.45741
TST	-0.953602	0.451713
TSTD1	-1.10277	2.19527
TTC19	-0.737287	-1.62535
TTC3	-3.0089	-2.7824
TTC7A	-1.33328	-0.700878
TUBA1B	1.06333	-0.692885
TUBA1C	1.6834	1.5355
TUBB4B	-0.0252425	-2.37915
TXN	1.37168	2.2033
TXN2	1.26639	2.61218
TXNDC17	-0.0308413	2.8715
TXNIP	-0.795232	-0.567956
TXNRD1	-0.614743	1.34209
UACA	-3.99075	-2.14742
UBA1	-0.768892	1.84655
UBA52	2.31488	2.43142
UBALD2	0.511033	0.580726
UBB	0.145809	1.28764
UBC	0.181596	0.925724
UBE2D3	-0.940302	0.392673
UBE2G2	-0.474597	-1.56197
UBE2K	-0.0520097	-0.887931
UBE2Z	-0.44634	0.651347
UBL5	-0.487273	1.3963
UBN1	-1.99476	-1.19075
UBR4	-2.3166	-0.967118
UBXN4	-1.27577	-1.92207
UBXN6	-0.382873	1.70456
UFC1	1.2909	0.265691
UGP2	1.64519	0.54656
UGT1A10	1.48389	0.546465
UGT2A3	3.73821	4.70106
UGT2B17	2.1711	4.09192
UGT2B7	3.25377	3.84541
UPF2	-1.92675	-2.46583
UPF3AP3	-1.68378	-1.23885
UQCR10	2.16399	1.21445
UQCR11	2.08721	3.53873
UQCRB	-0.0372821	1.20181
UQCRC1	1.11514	0.635329
UQCRC2	0.703081	1.49047
UQCRH	2.26679	1.63455
UQCRQ	1.16746	1.83516
URM1	0.0975608	0.74843
USF2	-0.877057	1.72336
USH1C	0.501038	0.743458
USP33	-2.04231	-0.701312
USP7	-2.7648	-1.67661
UXT	0.485178	2.39305
VAMP8	1.19497	0.670949
VASP	-0.0599074	1.40277
VDAC1	-0.00802005	1.35697
VDAC2	-0.694969	0.0550798
VDR	0.867865	-0.445718
VHL	-1.23649	0.462289
VIL1	-0.193913	-0.270328
VILL	1.99575	0.626443
VMP1	-0.938432	0.317273
VNN1	2.99675	2.44854
VPS13C	-1.66476	-0.71924
VPS28	-0.0656482	0.454391
VPS35	0.390937	1.10829
VPS37A	-1.40679	-0.605578
VRK3	-0.971298	0.409408
VTI1B	1.95541	2.32439
WAC	0.747544	-1.29613
WASF2	-0.0866234	0.379101
WDR1	0.576294	1.85699
WDR82	0.26718	-1.35933
WWC1	-1.5825	-1.03722
XDH	-0.39097	3.07403
XIST	-0.649652	-2.11912
XPC	-0.945948	-0.243653
XPNPEP1	-1.11727	-1.02555
XPNPEP2	4.05995	2.83334
YBX1	0.895575	2.47935
YPEL3	-0.115881	-0.0455813
YWHAB	1.48862	0.554032
YWHAE	0.905704	0.973472
YWHAZ	-0.947748	1.0821
ZBTB16	-1.4376	-0.874314
ZBTB7A	-0.969025	-1.54955
ZBTB7B	-0.764685	0.284549
ZBTB8OS	0.680255	0.604897
ZC3H15	-2.41706	-0.878243
ZC3H18	-1.9707	-1.81695
ZER1	-0.73658	0.854808
ZFAND2B	1.47595	-1.34477
ZFP36	0.843236	-0.524007
ZFP36L1	0.152099	1.31198
ZFP36L2	0.199106	0.636912
ZMYND8	0.271755	0.937193
ZNF106	-2.41952	-1.24417
ZNF706	1.77639	-0.970988
ZNF91	-0.257977	0.368409
ZNHIT1	0.476102	2.22435
ZRANB2	-1.7795	-1.74087

## Sheet: Fig.S3A
gene	log2_ratio_rna	log2_ratio_protein
AADAC	-0.529609	-0.161823
ACAA1	-0.431671	-0.0326422
ACAA2	0.439538	0.566906
ACADS	-1.52672	0.302173
ACADVL	-0.803342	0.0240193
ACE2	1.30764	0.355395
ACO2	0.369476	0.228845
ACOX1	-0.128732	0.11808
ACSL5	-0.0485025	0.366039
ACTB	-0.505339	0.422381
ACTG1	-0.301971	0.13921
ACTN4	-0.775938	-0.00907491
ADA	-0.213061	-0.0389313
ADH4	-0.466658	0.768233
AFG3L2	0.2248	0.0481238
AGR3	1.73011	-0.404681
AHCYL1	0.267152	0.462141
AKR1A1	-1.39439	0.293672
AKR1B10	-0.0672289	0.0190366
AKR1C3	-1.22167	-0.759311
AKR7A3	-0.703878	0.345591
ALDH1A1	-2.33323	-0.0170841
ALDH3A2	0.287873	-0.176266
ALDOB	-0.780166	0.467294
ALPI	1.74645	-0.150686
ANPEP	0.205391	-0.225234
ANXA11	-0.905133	-0.523208
ANXA13	-2.31741	-0.262595
ANXA2	0.75133	0.0251035
ANXA4	-1.35701	-0.265731
APOA1	1.73988	1.50454
APOA4	1.76976	0.998486
ARF1	-0.682263	0.0684367
ARHGDIA	0.746841	0.554942
ARPC1B	-0.477115	0.293645
ARPC2	0.238368	0.460088
ASS1	-0.855284	1.63936
ATP1A1	-0.189129	-0.168131
ATP1B1	-0.0299188	-0.105344
ATP1B3	-0.00569437	-0.0103663
B2M	0.935833	-0.472165
CALM1	-0.786282	0.314248
CALR	-0.00673458	-0.603945
CANX	-1.44646	-0.074276
CAP1	-0.161502	-0.0334522
CAPNS1	0.587115	0.064489
CAPZB	0.915924	1.28067
CBR1	-1.00238	0.357014
CDC42	0.302351	-0.148582
CDH1	0.313175	-0.200825
CDH17	-0.396224	-0.425563
CES2	-0.497349	0.229263
CFL1	0.554148	-0.00607204
CHP2	-1.14585	1.74404
CISD1	-0.531738	0.99313
CLCA1	-1.4866	-1.36406
CLIC1	-0.0532434	-0.165198
CMPK1	0.0407996	0.448575
CNDP2	-1.02983	1.05505
COX4I1	-0.0310557	0.548917
COX5A	-0.231733	0.69676
COX5B	-0.494817	0.385908
COX6B1	-0.632179	0.521019
COX6C	0.44721	0.386323
COX7A2	-0.389849	-0.815277
CPS1	-0.649191	-0.160143
CPT1A	-1.40886	-0.447353
CRYL1	-0.426005	0.253567
CTNNA1	0.752359	-0.328214
CTSA	0.233029	0.320584
CTSB	0.898589	0.878534
CTSD	0.315323	0.707053
CYB5A	-0.179326	0.957344
CYP27A1	0.197483	-0.478125
CYP3A4	0.688981	-0.0420595
CYP4F2	0.909702	0.337475
DBI	-0.264093	-0.431476
DGAT1	-0.668398	0.492771
DHRS11	-0.671235	0.5962
DHRS7	0.172359	0.835637
DPP4	0.576073	-1.70136
DYNLL1	1.70003	0.637087
ECHS1	-1.21702	0.231386
EEF1A1	-1.03002	-0.523151
EEF1B2	-1.34034	-0.523539
EEF1D	-1.21285	-0.53398
EEF2	-0.835767	-0.650477
EFHD2	-1.19468	-0.572749
ENO1	-1.57203	-0.429275
EPCAM	0.699024	0.613072
EPHX2	-1.85742	0.234722
EPS8L2	-0.0468847	0.685816
EPS8L3	-0.342991	0.385817
ETFB	0.170583	0.292754
EZR	0.187048	0.261686
FABP1	-0.702089	0.0747105
FAU	-0.741281	-1.46185
FBP1	-0.165667	0.378587
FIS1	0.137424	-0.205762
FLNB	-0.176212	0.0985129
FTH1	0.204967	1.31222
FTL	0.130166	-0.227018
GAPDH	-0.837894	0.363242
GDA	-1.92201	0.764238
GDI2	-0.9438	-0.664992
GNA11	-2.03754	-0.253947
GNAS	0.0656934	0.0407495
GNB1	-0.144691	-0.160032
GNG12	-0.372214	-0.321763
GPA33	2.22228	0.672118
GSR	-1.06391	0.408633
GSTA1	-4.65716	-1.08837
GSTK1	-1.2597	-0.360413
GSTO1	-0.0327753	0.140894
GSTP1	-0.260423	0.681726
HADHA	-0.838696	0.0743532
HADHB	-1.62594	0.079122
HEBP1	-1.8155	-0.29595
HLA-A	0.5208	-0.500634
HLA-B	0.66566	-0.570182
HLA-C	0.435479	0.00473771
HLA-DRA	0.588707	-0.378792
HLA-DRB1	0.848184	0.0519361
HMGA1	-1.42795	0
HMGCS2	-1.79176	-0.60714
HNRNPA2B1	-0.788857	0.0308133
HNRNPD	-1.09541	-1.15905
HNRNPK	-0.792955	-0.131225
HPGD	0.623314	0.0570892
HSD17B11	0.0748743	-0.465704
HSD17B2	-0.994386	-0.374807
HSP90AA1	0.0835315	-0.218322
HSP90B1	-0.385656	-0.665382
HSPA8	-0.84558	-0.293106
HSPB1	3.4189	1.8752
HTATIP2	1.30775	0.561521
IDH1	-1.39416	-0.585575
IDH3G	-1.99607	-0.485284
IGHA1	-3.60414	-0.468109
IGKC	-3.33237	1.91562
IQGAP2	-0.773182	-0.0549607
JUP	0.540497	0.0788676
KHK	-1.4977	0.312879
LASP1	-1.06481	0.592567
LDHA	0.0284102	0.419604
LGALS3	-0.0225758	-0.440162
LGALS4	-0.260292	-0.02713
LMAN1	0.149109	0.865878
LPCAT3	0.0956602	0.204751
MAOA	-1.20892	-0.36844
MAPK3	-0.184855	0.521453
MDH2	-1.12016	-0.161828
MEP1A	0.175658	-1.07328
METTL7A	-2.9219	-1.2605
MGST2	-0.485696	-0.760189
MGST3	-1.26531	-1.31698
MISP	0.223711	0.00760157
MME	0.0895521	-1.29182
MPP1	0.398747	0.914793
MPST	-0.861012	-0.126648
MTTP	0.318932	0.471647
MUC13	0.83967	0.630072
MVP	-1.18839	-0.537771
MYH14	1.65723	-0.000323727
MYH9	2.01437	-0.227277
MYL12A	0.341758	0.45878
MYL6	0.325833	0.367733
MYO15B	0.866299	0.84557
MYO1A	-0.624907	0.196576
MYO1D	0.407514	-0.529818
NDRG1	-1.95473	-1.50957
NDUFA13	-0.60783	0.0667398
NDUFA2	-0.439334	-0.47374
NDUFA4	-0.32006	-0.217995
NDUFA6	-0.702248	-0.357783
NDUFB10	-0.917386	-0.153007
NDUFB4	0.375726	-0.217837
NDUFB7	-1.0526	-0.65635
NDUFB9	-1.08738	-0.206345
NDUFS2	-0.620672	-0.463434
NDUFS6	-0.55076	0.410253
NDUFS7	0.326461	-0.376894
NDUFV1	-1.87009	-0.281311
OAT	-0.539827	-0.250766
OCIAD2	0.270404	0.473341
OGDH	1.87401	0.187923
P4HB	-0.352781	0.440752
PABPC1	-0.623146	-0.634947
PBLD	-0.107696	0.488506
PCK1	-0.615794	-0.910531
PCK2	-0.877785	0.239842
PDIA3	-0.762973	-0.414359
PDLIM1	0.122456	-0.587375
PEBP1	-1.1865	-0.85744
PEPD	0.337548	-0.107131
PFKL	0.503479	-0.0261895
PGRMC2	0.791712	0.229815
PKM	-0.899957	-0.0935618
PLEC	1.89605	0.980742
PLIN3	0.343655	0.1645
PLS1	1.19789	0.522785
PON2	0.449089	0.340098
POR	0.211118	0.623515
PPIA	-0.653692	-1.28919
PPIB	0.584241	-1.05117
PRDX1	-0.95643	0.161836
PRDX2	-1.71655	-0.22227
PRDX5	-0.213624	-0.276189
PRKCSH	-0.187667	-0.037006
PSMB1	-0.736322	0.264826
PSME1	-0.363509	0.251126
PSME2	-0.752091	-0.115641
PTMA	-1.58682	-1.49803
RAB2A	0.202887	0.065051
RAB5C	0.773214	0.377468
RAB8A	0.478003	0.139624
RAC1	1.04293	-0.0318228
RBP2	-1.95428	0.299459
REEP6	-0.346859	-0.181008
RHOA	0.640113	0.198362
RHOG	1.08272	-0.346844
RPL10A	-1.88579	-0.744423
RPL11	-0.808455	-0.888719
RPL12	-1.08731	-1.04783
RPL13	-0.810093	-1.46974
RPL13A	-1.00153	-1.25635
RPL14	-1.17943	-1.29247
RPL15	-0.882239	-0.818671
RPL18	-1.02965	-1.26598
RPL18A	-0.590612	-0.93453
RPL19	-0.969231	-0.55425
RPL21	-0.361067	-1.48619
RPL23	-0.800082	-1.08126
RPL23A	-0.946952	-0.944486
RPL24	-0.464968	-1.01516
RPL26	-1.03195	-1.30894
RPL27	-1.24397	-0.54399
RPL27A	-1.0626	-0.777219
RPL29	-1.60314	-1.41525
RPL3	-0.886681	-0.986601
RPL30	-0.334421	-0.831614
RPL31	-1.4158	-1.03342
RPL32	-1.19713	-2.37456
RPL34	-0.876806	-1.00634
RPL35	-1.15352	-0.771213
RPL35A	-1.27108	-0.69635
RPL36	-1.35627	-1.44443
RPL38	-1.20719	-2.29999
RPL5	-1.26757	-1.5375
RPL6	-1.07033	-1.32675
RPL7	-0.797547	-0.69955
RPL7A	-2.25096	-1.37727
RPL8	-0.925249	-2.24841
RPL9	-1.52442	-1.49645
RPLP0	-1.47373	-0.926909
RPLP2	-1.25816	-0.633312
RPS10	-1.76979	-1.67085
RPS11	-0.995788	-1.57119
RPS12	-1.06568	-0.940988
RPS13	-0.997496	-1.56947
RPS14	-1.00616	-1.71055
RPS15A	-0.953909	-1.45961
RPS16	-0.701362	-1.55502
RPS17	0.249513	-1.11008
RPS18	-1.91827	-1.09143
RPS19	-1.37268	-1.41407
RPS2	-1.31994	-1.07206
RPS20	-0.382097	-0.850763
RPS21	-0.316988	-0.860862
RPS24	-1.39295	-2.61974
RPS25	-0.805778	-1.00073
RPS26	-1.07271	-1.20448
RPS27A	-0.540519	0.193446
RPS28	-0.623564	-0.497806
RPS3	-1.11339	-1.19592
RPS3A	-1.68364	-1.27243
RPS4X	-1.11778	-2.02296
RPS5	-0.837022	-2.33933
RPS6	-0.555111	-1.15484
RPS7	-1.4178	-1.49783
RPS8	-1.94187	-1.57667
RPS9	-1.66192	-1.20046
RTN4	-1.00946	0.134897
S100A10	0.905353	-1.0284
S100A14	-0.404971	0.783272
S100A16	0.513667	-0.097754
S100A6	0.901156	-0.108458
SCP2	-0.865127	-0.473385
SDHA	-1.47747	-0.312849
SEC61B	1.01968	-1.24614
SERPINA1	1.79657	0.243918
SERPINB1	-0.698039	-0.0322693
SERPINB6	-1.16226	-0.330525
SFN	2.25549	0.190179
SI	-0.971563	-1.95418
SLC25A1	-0.504154	0.417699
SLC25A3	-0.565684	-0.387009
SLC25A5	-0.102321	0.251927
SLC46A1	1.88792	2.98595
SLC5A1	0.006515	-0.835313
SLC6A19	0.699073	0.0790968
SLC9A3R1	0.127801	0.417917
SLIRP	-0.54308	-1.11492
SMIM24	-0.046527	-0.738211
SOD1	-0.0237051	1.28918
SRI	-0.120478	-0.116502
STK24	-0.323004	0.0255863
SUCLG1	-0.862472	0.304787
SULT1A1	-2.29993	0.383779
SULT1B1	-0.46985	0.842049
SULT2A1	-2.15417	-0.298995
SURF4	-0.299467	0.54308
TAGLN2	1.1987	0.385847
TFG	0.414412	0.532235
TKT	-2.44731	-0.236909
TPI1	-0.78758	0.310725
TPM1	0.73511	1.36849
TPT1	-0.442363	0.140897
TSPAN8	0.914613	0.294253
TST	-0.448996	-0.463426
TUBA1C	-0.0502901	0.313907
TXN	-0.636355	1.06746
TXNDC17	0.201592	0.221301
UGT2A3	-0.649531	-0.385959
UGT2B17	0.272247	-0.375362
UGT2B7	0.269005	0.979083
UQCR10	-0.278415	-0.580837
UQCRB	-0.975839	0.363621
UQCRC1	-1.23711	-0.078586
UQCRH	-0.912815	0.127686
UQCRQ	0.0260583	-0.337565
VDAC1	-1.07638	0.0806038
VIL1	-1.30478	0.348609
WDR1	0.560647	0.0998381
YBX1	-0.268973	-0.426257
YWHAB	0.499144	0.122603
YWHAE	0.364338	-0.110676
YWHAZ	0.363225	0.196978

## Sheet: Fig.S3B
gene	log2_ratio	Coverage...
A2M	-1.71922	0
A2ML1	-3.9025	0
AADAC	2.67934	0
AARS	3.36212	0
ABAT	0.379369	0
ABCB1	5.6933	43
ABCC2	3.24453	21
ABCD1	5.85539	0
ABCD3	1.60253	22
ABCG2	5.52207	21
ABHD11	0.614653	0
ABHD12	-1.13878	0
ABHD14B	2.5456	0
ABHD6	2.5181	19
ACAA1	2.03326	0
ACAA2	0.425489	41
ACAD11	2.57864	0
ACAD9	-0.0994187	0
ACADM	0.591388	0
ACADS	0.377122	0
ACADSB	0.133124	0
ACADVL	0.281002	24
ACAT1	0.534413	0
ACBD5	2.38327	0
ACE	4.3301	40
ACE2	5.09383	58
ACLY	-0.0317766	0
ACO1	0.80061	0
ACO2	0.606423	30
ACOT1	0.409895	0
ACOT11	1.66085	0
ACOT13	-0.389783	0
ACOT8	4.91671	0
ACOX1	2.00104	33
ACOX2	0	0
ACP1	-0.870275	0
ACP2	6.17987	0
ACPP	-4.51008	0
ACSF2	-0.352336	0
ACSF3	0.164783	0
ACSL1	0.440792	6
ACSL5	2.14035	58
ACSS1	3.73841	0
ACSS2	4.09597	0
ACTA1	2.31923	0
ACTB	1.69136	81
ACTG1	1.43032	0
ACTN1	-3.50085	32
ACTN4	0.0345439	62
ACTR1A	-1.05435	0
ACTR2	0.863977	17
ACTR3	-0.0387683	36
ACY1	1.37915	0
ADA	2.14168	0
ADD1	-1.24069	0
ADD3	-0.378883	0
ADH1A	2.19515	0
ADH4	0.440662	0
ADH5	-1.40538	0
ADH6	1.33339	0
AFG3L2	0.00503294	0
AGA	-2.5103	0
AGL	0	0
AGMAT	0.647254	0
AGPAT2	1.73471	0
AGPAT3	5.20047	0
AGPAT9	1.43433	0
AGR2	1.9097	17
AGR3	3.55885	0
AHCY	-0.288246	0
AHCYL1	-0.242109	0
AHCYL2	0.735511	0
AHNAK	-0.525519	4
AIFM1	0.133312	12
AIMP1	0.210508	0
AIMP2	0.249156	0
AK1	-0.0138459	0
AK2	0.125767	0
AK3	0.0796861	15
AKAP4	0	0
AKR1A1	1.62024	0
AKR1B10	0.317793	0
AKR1C3	-0.179044	0
AKR1D1	0.36836	0
AKR7A2	1.11265	0
AKR7A3	0.467375	0
ALAD	-0.0522813	0
ALDH16A1	-0.688426	0
ALDH18A1	-0.0126843	16
ALDH1A1	1.13336	0
ALDH2	0.220106	32
ALDH3A2	1.94832	37
ALDH5A1	0.0541273	0
ALDH6A1	0.331696	0
ALDH7A1	0.0530279	0
ALDH9A1	0.708982	0
ALDOA	0.173028	0
ALDOB	0.433671	0
ALDOC	0.194281	0
ALOX12B	-5.45552	0
ALPI	6.1496	56
ANK3	1.00696	0
ANKS4B	6.44056	0
ANO10	2.57886	0
ANP32A	-6.08274	0
ANPEP	8.48144	57
ANXA1	-3.3013	0
ANXA11	-0.870651	0
ANXA13	1.92983	0
ANXA2	0.623268	57
ANXA4	0.355794	0
ANXA5	-0.600027	0
ANXA6	-4.00813	0
ANXA7	-0.188942	0
ANXA8	-5.84702	0
AOC1	-3.30387	0
AP1B1	-1.06307	8
AP1G1	-0.0524051	0
AP1S1	5.46006	0
AP2A1	-0.841533	7
AP2B1	-1.21475	12
APEH	0.278833	0
APMAP	1.72164	0
APOA1	-1.06067	0
APOA4	2.26608	33
APOB	-0.0405969	13
APOD	-4.74855	0
APOH	-6.94674	0
APOL2	1.62148	0
APOO	1.12932	0
APPL2	3.717	0
APRT	0	0
ARCN1	1.8631	0
ARF1	0.468697	35
ARF4	0.975406	0
ARF5	6.02704	0
ARF6	-0.0609082	0
ARFIP1	0.680836	0
ARG1	-2.26986	0
ARHGAP1	-0.021719	0
ARHGAP17	0	0
ARHGAP18	0	0
ARHGDIA	0.518254	0
ARHGDIB	-5.67205	0
ARHGEF16	0	0
ARL1	2.56669	0
ARL6IP5	0.80123	0
ARL8B	1.86348	0
ARPC1A	-0.0453587	0
ARPC1B	-0.201133	0
ARPC2	-0.371504	0
ARPC3	0.282365	0
ARPC4	-0.243653	18
ARPC5	0.175402	0
ARPC5L	-0.0926178	0
ASAH1	-1.16836	0
ASAH2	6.43277	37
ASL	0.0853676	0
ASNA1	1.1393	0
ASPRV1	-2.603	0
ASS1	0.567873	0
ATAD3A	0.386293	0
ATIC	1.01926	0
ATP13A1	-1.84999	0
ATP1A1	0.213572	50
ATP1B1	0.706557	30
ATP1B3	-0.954165	0
ATP2A2	1.57354	26
ATP2B1	-0.659756	10
ATP5A1	0.338835	0
ATP5B	0.222048	0
ATP5C1	0.159074	0
ATP5D	0.536854	0
ATP5E	0.517118	0
ATP5F1	0.236934	0
ATP5H	0.775181	0
ATP5I	2.04852	0
ATP5J	7.57789	0
ATP5J2	-1.3825	0
ATP5L	0.0676513	0
ATP5O	-0.00367393	0
ATP6V1A	-0.0643285	0
ATP6V1B2	1.38717	0
ATP6V1E1	0	0
ATPIF1	0.62831	0
AZGP1	-3.41111	0
B2M	-0.245562	0
BAIAP2L1	4.22404	13
BAX	0	0
BCAP31	1.6849	22
BCAS1	0	0
BDH1	6.34387	24
BDH2	-0.125567	0
BLMH	-3.27286	0
BLVRB	-0.320713	0
BOLA2	0.425026	0
BPHL	0.403555	0
BTRC	9.19443	0
BZW1	3.56345	0
C14orf166	-2.75684	0
C1QBP	0.742843	0
C2orf47	-0.10141	0
C3	-2.87259	0
C4A	-2.38463	0
C6orf132	0	0
C9orf64	0.979569	0
CA2	-0.38439	0
CAB39	1.97468	0
CACYBP	0	0
CALD1	-4.47442	0
CALM1	2.44153	0
CALML3	-1.60652	0
CALML5	-2.02631	0
CALR	2.06318	50
CAMK2D	0.131257	0
CAMSAP3	0	0
CAND1	0.836338	0
CANX	1.53786	41
CAP1	0.102398	21
CAPG	-1.10939	0
CAPN1	-0.133864	0
CAPN2	-3.34589	0
CAPNS1	0.091111	0
CAPNS2	-6.16383	0
CAPZA1	-0.0564876	12
CAPZA2	0.395142	15
CAPZB	0.4577	38
CASK	-4.16886	0
CASP1	0.643068	0
CASP14	-2.12487	0
CASP3	2.61377	0
CASP6	1.82667	0
CASP7	1.72888	0
CAST	1.24243	0
CAT	0.286782	23
CBR1	1.46859	0
CC2D1A	2.53376	0
CCDC25	0	0
CCDC47	2.60286	17
CCDC6	-0.764872	0
CCT2	0.457326	0
CCT3	0.508336	0
CCT4	0.29958	0
CCT5	-0.060138	0
CCT6A	0.182802	0
CCT7	0.576037	0
CCT8	0.0557208	0
CD2AP	0.937607	0
CD36	5.89046	11
CD47	0	0
CD74	0.243907	0
CDC37	0	0
CDC42	-0.0859401	37
CDH1	-1.15078	4
CDH17	-0.286029	31
CDHR2	4.66061	8
CDHR5	3.48546	30
CDSN	-0.953119	0
CEACAM1	3.73694	17
CECR5	0	0
CELA2A	6.13513	0
CELA3A	6.57043	0
CERS2	5.63741	0
CES1	-4.45868	0
CES2	1.55388	31
CES2	1.55388	34
CES2	1.55388	35
CES2	1.55388	10
CFL1	1.31824	0
CGN	2.50486	9
CHCHD3	0.67999	19
CHMP4B	-0.0929694	0
CHP1	-0.533964	0
CHP2	2.81721	53
CIAO1	4.3857	0
CIAPIN1	0	0
CIB1	4.98475	0
CISD1	0.332703	36
CISD2	0.960442	0
CKAP4	-1.28082	0
CKMT1A	-0.264447	45
CLCA1	3.28556	5
CLDN3	0	9
CLIC1	3.37767	0
CLIC5	9.30154	69
CLINT1	0	0
CLPP	4.56531	0
CLPTM1	0	0
CLTA	-0.579452	0
CLTB	0.151572	0
CLTC	-0.437289	37
CLU	-4.86472	0
CLUH	-1.6523	0
CLYBL	1.52433	0
CMBL	0.377206	0
CMPK1	-0.397705	0
CNDP2	1.76698	0
CNN3	-0.676475	0
CNPY2	2.15849	0
COA3	0.87565	0
COASY	1.21892	0
COL12A1	-3.10191	0
COL1A1	-5.33657	2
COL1A2	-4.6999	3
COL6A1	-7.67306	16
COL6A2	-8.20025	16
COL6A3	-4.00739	0
COMTD1	-1.41132	0
COPA	1.75096	16
COPB1	2.80454	4
COPB2	1.62368	0
COPE	2.06779	0
COPG1	2.15336	18
COPZ1	3.68472	0
COQ5	-1.537	0
COQ7	0	0
COQ9	0.475806	0
CORO1A	-4.69547	0
CORO1B	0.635232	0
CORO1C	-0.0629043	0
CORO2A	2.36054	0
COTL1	-0.234803	0
COX20	0	0
COX4I1	0.397542	44
COX5A	0.624194	53
COX5B	2.6663	36
COX6B1	1.26308	53
COX6C	0.401145	37
COX7A2	-0.394275	0
COX7A2L	0.333641	0
CPA4	-2.49219	0
CPE	-2.08445	0
CPNE3	0.077455	0
CPOX	1.51443	0
CPQ	3.45599	0
CPS1	0.106257	29
CPT1A	0.696394	10
CPT2	0.252221	17
CPZ	0	0
CRABP2	-7.96453	0
CRACR2A	0	0
CRAT	0.592113	0
CRISP1	0.169097	0
CRISP3	0	0
CRK	-0.183207	0
CROT	3.57871	0
CRTAC1	0	0
CRYL1	0.869586	0
CRYZ	0.00574925	0
CS	0.0633847	10
CSRP1	-0.397648	0
CST3	-5.44575	0
CST4	-4.90959	0
CST6	-7.81404	0
CSTA	-1.30905	0
CSTB	0.0276455	0
CTNNA1	-0.96383	51
CTNNB1	-1.10833	38
CTNND1	-0.382393	35
CTRB1	4.73398	0
CTSA	-0.605157	0
CTSB	-1.47561	0
CTSC	-5.21296	0
CTSD	0.703189	0
CTSF	0	0
CTSH	-2.54328	0
CTSL	0	0
CTSS	2.80657	0
CTSV	-2.60292	0
CTSZ	6.54636	0
CTTN	0.14642	0
CUX2	0.00885503	0
CYB5A	2.33161	48
CYB5B	-2.64375	47
CYB5R3	0.603271	60
CYBRD1	0	0
CYC1	0.617893	45
CYCS	0	0
CYFIP1	-0.792207	0
CYP1A1	-1.44336	0
CYP27A1	0.619804	0
CYP2C9	7.06963	0
CYP2S1	1.27654	0
CYP3A4	2.2629	52
CYP3A5	0.871394	0
CYP4F12	2.20819	0
CYP4F2	1.29081	0
DAG1	0	0
DAK	0.503374	0
DAP3	0.878085	0
DARS	-0.23778	0
DBI	-1.27829	0
DBNL	-0.391651	0
DBT	-2.94334	0
DCD	-1.20074	0
DCTN1	0	0
DCTN2	0.225772	0
DDAH1	4.97289	0
DDC	1.37978	0
DDI2	0	0
DDOST	0.947043	15
DDRGK1	5.68605	0
DDX1	-0.376479	0
DDX17	-3.91348	6
DDX19A	0	0
DDX39A	-3.07795	0
DDX3X	-0.534726	0
DECR1	0.430254	21
DEFA5	0.436652	0
DEFA6	0	0
DERA	-0.180514	0
DGAT1	1.33952	20
DHCR7	1.92141	0
DHRS1	1.58622	51
DHRS11	2.05679	0
DHRS4	2.41972	0
DHRS7	0.889782	0
DHX9	-3.02364	5
DIABLO	0.00159594	0
DIAPH1	0	0
DISP1	3.86965	0
DLAT	-0.336331	8
DLD	0.62623	22
DLST	0.0756173	0
DNAJA1	0.35673	0
DNAJA2	0.960246	0
DNAJB11	1.20923	0
DNAJB9	0	0
DNAJC11	0.847364	0
DNAJC3	0.702451	0
DNM1	-0.918174	0
DNM1L	2.81411	5
DNPEP	1.16792	0
DPEP1	4.84664	56
DPM1	0.611298	0
DPP3	-0.802925	0
DPP4	6.08109	45
DPYSL2	-4.30838	0
DSC1	-2.50789	0
DSC2	-1.08707	0
DSC3	-1.4917	0
DSG1	-1.20871	0
DSG2	1.10048	15
DSP	-1.01862	35
DSTN	0.963913	0
DYNC1H1	-0.0332716	9
DYNC1I2	0.550726	0
DYNC1LI2	-1.13422	0
DYNLL1	1.55901	0
EBP	0	0
ECH1	0.276665	0
ECHDC1	0.564066	0
ECHS1	0.724275	0
ECI1	0.634782	0
ECI2	1.14772	0
ECM1	-3.17909	0
EDDM3B	0	0
EEA1	0	0
EEF1A1	0.802768	43
EEF1B2	0.846017	0
EEF1D	1.026	0
EEF1G	0.877703	0
EEF2	0.117898	18
EFHD2	0.935095	0
EHBP1L1	0.826962	0
EHD1	-0.569806	0
EHD4	-1.52112	0
EHHADH	2.73616	27
EIF2S1	-0.430783	0
EIF2S2	-0.0627302	0
EIF2S3	-0.433974	0
EIF3A	-0.816586	3
EIF3B	-1.42766	0
EIF3C	-0.56473	0
EIF3D	-3.42101	0
EIF3E	-0.755939	0
EIF3G	-3.47296	0
EIF3H	0	0
EIF3K	1.08198	0
EIF3L	-1.28169	0
EIF4A1	-0.629844	25
EIF4A2	-0.534518	17
EIF4B	0	0
EIF4H	-1.12066	0
EIF5A	0.293572	0
EIF6	0.472623	0
EMD	0	0
EML4	0.889924	0
ENDOD1	5.02872	0
ENO1	0.167987	0
ENPEP	5.09161	46
ENPP7	5.10123	0
ENTPD5	2.0674	0
EPB41L3	-0.62936	26
EPCAM	0.215954	34
EPHX1	1.93491	0
EPHX2	1.01935	14
EPPK1	-0.548569	5
EPRS	0.691494	0
EPS8	4.99646	27
EPS8L2	2.499	0
EPS8L3	8.12832	50
ERAP1	2.01407	5
ERAP2	0.981854	0
ERGIC1	2.77287	0
ERLIN2	0.776705	26
ERO1L	1.98043	0
ERP29	1.92176	0
ERP44	1.60258	0
ESPN	6.10993	0
ETF1	-3.84825	0
ETFA	0.322428	0
ETFB	0.852549	0
ETFDH	0.216428	9
ETHE1	0.518841	0
EVPL	-2.03075	0
EZR	3.11063	73
F11R	-0.295544	0
FABP1	0.999774	0
FABP2	0.53196	0
FABP5	-2.12308	0
FAHD2A	1.26805	0
FAM114A1	-0.382802	0
FAM120A	-1.29326	0
FAM129B	0.616862	0
FAM162A	0.649067	0
FAM213A	0.118469	0
FAM3B	5.45566	0
FAM3C	7.19991	0
FAR1	4.99068	0
FARSA	0	0
FARSB	-1.18015	0
FASN	-0.529495	0
FAU	-0.487063	0
FBP1	1.54297	0
FBP2	2.08384	0
FCGBP	3.10148	0
FDPS	0.374601	0
FDX1	1.55439	0
FGA	-5.28228	0
FGB	-1.61701	0
FGG	-0.812366	0
FH	0.432457	0
FIS1	0.44818	0
FKBP2	5.02476	0
FKBP3	-4.35039	0
FKBP4	1.45738	0
FKBP8	0.735993	0
FLII	0.529378	0
FLNA	-3.90677	4
FLNB	0.296689	9
FMO5	1.84889	0
FN1	-0.502798	2
FOLH1	4.99639	0
FSCN1	-3.88786	0
FTH1	-0.730809	0
FTL	-0.297318	0
FUCA1	4.91173	0
GAA	-2.53682	0
GAK	0	0
GALE	4.5067	0
GALK1	0.668011	0
GALM	1.85628	0
GANAB	2.10758	20
GAPDH	-0.483635	0
GARS	0	0
GAS6	0	0
GATM	1.21473	0
GBA	-1.22099	0
GBP1	-1.49984	0
GCN1L1	-1.14972	0
GDA	1.34774	0
GDI2	0.940314	0
GDPD3	-0.647004	0
GFM1	-0.835982	0
GFPT1	0.818005	0
GGCT	-1.01152	0
GGH	-2.31054	0
GGT1	0.745354	20
GHITM	0.698125	0
GIPC2	0.763548	0
GK	1.55788	0
GLA	3.12602	0
GLB1	2.53955	0
GLO1	-0.682821	0
GLOD4	0.297819	0
GLRX3	1.0131	0
GLS	-0.166575	0
GLUD1	0.111259	37
GLUL	-5.91645	0
GM2A	-2.16478	0
GMDS	1.03451	0
GMFB	0.628709	0
GMPPA	0.505533	0
GMPPB	1.26115	0
GMPR2	0.600516	0
GNA11	2.87991	54
GNA13	0.284283	17
GNAS	-0.13693	8
GNB1	0.888788	45
GNB2	0.73971	45
GNB2L1	-0.513392	0
GNG12	2.4639	76
GNPDA1	0.0191563	0
GOT1	1.19536	0
GOT2	0.295589	0
GPA33	-1.08623	20
GPD1	0.419797	0
GPD1L	1.06445	0
GPD2	0.677091	28
GPHN	0	0
GPR128	4.06774	0
GPT	0.248457	0
GPX1	1.21642	0
GPX2	4.30564	0
GPX3	-6.08092	0
GPX4	1.16953	0
GRB2	0	0
GRHPR	-0.247642	0
GRPEL1	0.489459	0
GSDMA	-2.47634	0
GSDMB	0.873379	0
GSDMD	0	0
GSK3A	-3.37009	0
GSR	0.416871	0
GSS	-0.345321	0
GSTA1	1.0615	0
GSTK1	0.484941	0
GSTM3	0.419112	0
GSTO1	0.268904	0
GSTP1	0.735604	0
GSTT1	-0.523233	0
GZMA	-9.34842	0
H1F0	-9.19116	0
H2AFV	-3.59964	0
H2AFY	-7.15591	0
H2BFS	-3.44887	0
H3F3A	-2.7582	48
HACD3	0.707638	9
HACL1	2.54493	0
HADH	-0.0100049	60
HADHA	0.334588	48
HADHB	0.038475	26
HAL	-2.48912	0
HARS	-0.375915	0
HBA1	-0.576559	0
HBB	-0.134127	0
HBG1	6.40268	0
HDGF	-1.50756	0
HDHD3	-1.01638	0
HDLBP	1.9378	0
HEBP1	0.33305	0
HECTD3	0.167252	0
HEPH	-1.8633	6
HEXA	0	0
HEXB	0.958697	0
HGD	-0.635047	0
HIBADH	0.408589	0
HIBCH	0.00760297	0
HIGD1A	-0.103103	0
HIP1R	0	0
HIST1H1B	-2.80815	0
HIST1H1C	-2.61865	0
HIST1H1E	-2.93666	0
HIST1H2BA	-10.1773	0
HIST1H4A	-3.6514	0
HKDC1	0.206163	26
HLA-A	-0.0122673	0
HLA-B	0.0961983	0
HLA-C	1.0926	0
HLA-DRA	1.26366	0
HLA-DRB1	3.37141	0
HMGA1	-8.13857	0
HMGB1	-6.3567	0
HMGCL	-0.0134197	0
HMGCS2	0.688984	0
HMGN2	0	0
HMOX1	2.20503	0
HMOX2	1.28494	0
HNMT	-1.75657	0
HNRNPA1	-2.23239	0
HNRNPA2B1	-3.33646	0
HNRNPA3	-5.27487	0
HNRNPC	-0.824942	0
HNRNPD	-3.44888	0
HNRNPK	-1.92969	10
HNRNPL	-5.36295	0
HNRNPM	-5.39601	0
HNRNPU	-3.08054	8
HP	-2.71264	0
HPGD	0.675962	0
HPX	-1.9696	0
HRAS	-0.0345919	0
HRSP12	0.450938	0
HSD11B2	2.95537	0
HSD17B10	0.610034	17
HSD17B11	1.3464	49
HSD17B12	0.292717	26
HSD17B2	2.32173	0
HSD17B4	1.76914	20
HSD17B8	2.39246	0
HSDL2	1.50753	0
HSP90AA1	0.124069	20
HSP90AB1	-0.0799831	27
HSP90B1	1.57075	40
HSPA13	0	0
HSPA1A	-0.0525252	0
HSPA2	-0.826478	0
HSPA4	0.525925	0
HSPA5	1.2944	45
HSPA8	0.142012	43
HSPA9	0.426108	10
HSPB1	-1.09525	0
HSPD1	0.180238	19
HSPE1	0.358034	0
HSPG2	-2.84193	5
HTATIP2	0.886089	0
HYOU1	2.44063	11
IARS	-0.460926	0
IARS2	1.36003	0
IDE	-4.69341	0
IDH1	0.11103	0
IDH2	0.192447	0
IDH3A	0.247293	15
IDH3B	0.440582	0
IDH3G	-0.237557	0
IGFBP2	0	0
IGHA1	0.480992	0
IGHA2	2.31042	0
IGHG1	-1.1467	0
IGHG2	-1.58545	0
IGHM	0.69407	0
IGHV3-20	-0.853943	0
IGJ	5.6123	0
IGKC	-1.20147	0
IGLC1	-0.444839	0
IL1RAPL2	0	0
IL36G	-4.13013	0
IL37	-3.67321	0
ILF2	-5.68446	0
ILVBL	-0.327876	22
IMMT	0.357692	25
IMPA2	-3.26637	0
INF2	3.93573	0
IQGAP1	-0.501052	7
IQGAP2	0.446821	7
IQSEC1	-6.1979	0
ISOC1	1.0618	0
IST1	0.148855	0
ITGA3	-3.95805	0
ITGA6	-3.16228	0
ITGB1	-5.0122	0
ITGB4	-2.90256	0
ITLN1	0.717175	0
ITPR3	0	4
IVD	0.411747	0
IYD	5.91499	0
JUP	-0.804503	37
KALRN	0.876252	0
KARS	0.849649	0
KHK	1.09027	0
KIAA1211	0	0
KIF13B	-0.379261	0
KIF5B	0.19461	0
KLC4	1.34346	0
KLK10	-5.30522	0
KLK3	0	0
KLK7	-3.49475	0
KPNB1	-0.239844	0
KPRP	-1.4095	0
KRT6B	-2.6665	5
KRT87P	-3.13287	0
KTN1	2.63607	0
LACRT	-7.61202	0
LACTB	-0.182267	0
LAD1	-1.59719	0
LAMB2	0	0
LAMP1	-3.09988	0
LAMP2	-0.205786	0
LAP3	0.850747	0
LARS	2.15213	0
LASP1	1.07408	0
LCN1	0.335218	0
LCN2	-3.25232	0
LCP1	-0.526088	5
LCT	5.81502	29
LDHA	0.248188	0
LDHB	-2.15204	0
LETM1	-0.0848743	15
LGALS3	1.61524	0
LGALS3BP	1.59369	0
LGALS4	0.302996	35
LGALS7	-4.16406	0
LGALSL	-2.24746	0
LIMA1	-0.837159	23
LIN7A	-1.33695	0
LIPA	6.25178	0
LIPG	0	0
LMAN1	2.77305	14
LMAN2	-1.23923	0
LMNA	-3.13713	16
LMNB1	-5.35335	10
LMNTD1	-2.87082	0
LMO7	5.62354	16
LONP1	0.485966	0
LPCAT3	1.99827	10
LPL	-0.0237515	0
LPP	0.263531	0
LRPPRC	0.472578	0
LRRC16A	1.11588	0
LRRC47	1.86365	0
LRRC59	1.12201	26
LRRFIP1	0.299495	0
LSR	-3.20262	0
LTA4H	0.257223	0
LTF	0	0
LUZP1	-0.973265	0
LXN	-0.473681	0
LYN	-0.874692	0
LYZ	-0.334537	0
MAN2A1	2.84328	0
MANBA	0	0
MAOA	0.380599	40
MAOB	0.572657	35
MAP2K2	0.607017	0
MAP4	-0.677885	0
MAP7	6.91499	0
MAPK1	0.856981	0
MAPK3	0.294951	0
MAPRE1	-0.425361	0
2-Mar	0.490884	0
MAT2A	0.429682	0
MAT2B	0.696976	0
MATN2	0	0
MAVS	-1.25221	0
MBOAT7	2.27752	0
MCCC2	0.299771	0
MCU	-1.29223	21
MDH1	-0.00418175	0
MDH2	0.678704	64
ME1	-1.77964	0
ME2	0.130572	24
MEP1A	7.81827	10
MEP1B	7.40764	33
METTL7A	0.84006	0
METTL7B	3.00554	0
MGAM	6.92572	50
MGAM2	3.56806	0
MGST1	1.0043	26
MGST2	3.18579	41
MGST3	-0.743405	33
MIA3	0	0
MICALL2	0	0
MISP	5.98383	64
MISP3	5.6446	0
MLEC	1.45514	20
MLLT4	2.64152	0
MME	6.70083	53
MMP2	0	0
MOGAT2	2.12989	41
MOGS	2.581	0
MPC2	-0.164373	0
MPO	-4.88797	0
MPP1	-0.0517249	36
MPST	0.992941	0
MRPL1	1.05953	0
MRPL12	0.23288	0
MRPL13	2.86874	0
MRPL15	0	0
MRPL37	-1.13443	0
MRPL38	-1.21291	0
MRPL39	0.305587	0
MRPL49	4.70629	0
MRPS16	0.25913	0
MRPS17	5.79166	0
MRPS22	0.981005	0
MRPS23	0.747486	0
MRPS31	0.5217	0
MRPS36	1.26531	0
MRPS7	-2.88426	0
MSMB	0	0
MSN	-1.50504	0
MT-CO2	2.09493	0
MT-ND4	-0.411422	0
MTCH2	0.0234547	30
MTDH	1.64656	0
MTHFD1	0.708761	0
MTTP	1.86727	56
MUC13	5.49394	14
MUC16	0	0
MUC2	4.53661	0
MUC3A	3.72251	0
MUC6	0.920879	0
MUCL1	-4.42681	0
MUT	-0.207173	0
MVP	-0.237602	4
MYH14	1.55098	70
MYH9	-0.875658	63
MYL1	0.738203	0
MYL12A	0.933096	0
MYL6	1.43852	76
MYO15B	3.44865	0
MYO18A	-0.332209	4
MYO1A	3.58235	74
MYO1C	0.07328	16
MYO1D	1.50544	49
MYO5B	1.53026	23
MYO6	1.6964	45
MYO7B	6.69944	47
NACA	-2.19589	0
NAMPT	-0.627292	0
NAP1L4	0.00378846	0
NAPA	1.76357	0
NAPRT	2.13381	0
NARS	1.65438	0
NCCRP1	-1.17536	0
NCL	-5.01631	0
NCLN	-0.633711	0
NDRG1	1.15315	0
NDRG3	-1.3404	0
NDUFA10	0.39093	0
NDUFA11	-0.0698923	0
NDUFA12	0.0400087	0
NDUFA13	0.435301	33
NDUFA2	0.875421	0
NDUFA4	0.446568	48
NDUFA5	0.248265	0
NDUFA6	0.0592035	0
NDUFA7	0.468569	0
NDUFA8	-0.716664	33
NDUFA9	0.0960607	35
NDUFB10	1.03646	25
NDUFB3	0.0884163	0
NDUFB4	0.484341	28
NDUFB5	2.12676	0
NDUFB6	0.653419	0
NDUFB7	-0.173516	0
NDUFB9	0.846989	0
NDUFS1	0.445249	39
NDUFS2	-0.16725	15
NDUFS3	0.679965	30
NDUFS4	0.391698	0
NDUFS6	-1.80316	0
NDUFS7	0.162497	19
NDUFS8	-0.278439	0
NDUFV1	0.0670577	12
NDUFV2	0.130819	0
NEU1	0	0
NEU2	-6.10932	0
NHLRC2	0	0
NIPSNAP1	0.344871	0
NLRP6	5.12087	0
NME2	0.261517	0
NNT	0.52572	0
NOMO1	1.31631	0
NPC2	-2.42921	0
NPEPPS	-0.504552	0
NPM1	-6.32677	0
NQO1	0.0141826	0
NSDHL	0.415389	0
NSF	1.3975	0
NSFL1C	1.32094	0
NT5C3A	-0.672567	0
NT5E	0	0
NUCB1	1.5991	0
NUCB2	0	0
OAT	0.353918	40
OCIAD1	1.02783	0
OCIAD2	-0.518699	0
OGDH	0.175699	23
OLA1	0.318644	0
OPA1	-0.515713	0
OPLAH	2.9359	0
ORM1	0	0
OS9	0	0
OSBP	-0.138759	0
OTC	0.171518	17
OTUB1	0.156654	0
OXSR1	-1.02116	0
P4HA3	5.05424	0
P4HB	1.72276	58
PA2G4	-0.585912	0
PABPC1	-0.973996	0
PACSIN2	0.382825	0
PAEP	0	0
PAFAH1B1	-0.475828	0
PAICS	1.15073	0
PAK1	0.251978	0
PAK2	0.760673	0
PAPL	-4.95462	0
PAPSS2	0.516706	21
PARK7	-0.329952	0
PARP4	-0.600891	0
PATE1	0	0
PATE2	0	0
PBDC1	0.178513	0
PBLD	1.19616	0
PBXIP1	4.45351	0
PC	0.753864	0
PCBP1	0.0280672	12
PCBP2	-0.166587	15
PCCA	-1.63928	0
PCCB	0.780075	0
PCK1	0.571198	0
PCK2	0.121439	0
PCMT1	0.0349767	0
PCYOX1	-1.02361	0
PCYT2	0.902934	0
PDAP1	0	0
PDCD10	2.515	0
PDCD4	-2.35267	0
PDCD6	0.362277	0
PDCD6IP	0.565838	7
PDE3B	-1.9329	0
PDHA1	-0.0107976	0
PDHB	0.188684	0
PDHX	0	0
PDIA3	1.50531	50
PDIA4	1.85887	12
PDIA6	2.39759	30
PDK4	-1.70223	0
PDLIM1	0.201683	0
PDLIM2	1.08657	0
PDLIM5	0.640605	0
PDXDC1	3.66261	0
PDZD11	6.11684	0
PDZK1	6.64867	68
PEBP1	1.16492	0
PECR	-0.764627	0
PEPD	1.11278	0
PEX11B	0	0
PFKFB2	0.928384	0
PFKL	0.476349	0
PFKP	-0.205646	0
PGAM1	1.00591	0
PGAM5	-3.42892	0
PGC	0	0
PGD	2.26477	0
PGK1	0.106535	0
PGLS	2.14063	0
PGM1	1.71565	0
PGRMC1	2.05432	29
PGRMC2	1.72791	22
PHB	0.317855	46
PHB2	-0.0460419	51
PICALM	-1.79701	0
PIGR	1.38622	0
PIP	-2.90934	0
PKLR	0.0692935	0
PKM	0.255386	38
PKP1	-1.72895	0
PKP2	2.97472	13
PKP3	1.66521	0
PLA1A	0	0
PLBD1	-0.874583	0
PLCB3	3.61384	13
PLD3	-5.63521	0
PLEC	0.32012	60
PLEKHA7	3.45327	0
PLGRKT	0.714948	0
PLIN3	0.600545	0
PLOD1	0	0
PLOD3	0.115764	0
PLS1	5.17405	70
PLS3	0.103779	0
PMPCB	0	0
PNLIP	4.99946	0
PNP	0.149243	30
POF1B	-0.716698	0
PON2	1.05435	0
POR	2.12569	35
PPA1	1.08441	0
PPA2	0.720733	0
PPCS	0.664876	0
PPIA	-0.00601439	0
PPIB	0.914969	45
PPID	-3.06195	0
PPL	-2.13205	0
PPP1CA	-0.712589	0
PPP1CB	-0.0718872	0
PPP1CC	1.4529	0
PPP1R10	0	0
PPP1R7	1.33944	0
PPP2CA	5.67791	0
PPP2R1A	1.36142	0
PPP2R2A	0.458004	0
PPP2R4	1.53102	0
PRDX1	0.400949	34
PRDX2	-0.135975	0
PRDX3	-0.480533	0
PRDX4	0.874329	0
PRDX5	0.545909	0
PRDX6	0.521374	0
PRKACA	0.247947	0
PRKAG1	0	0
PRKAR1A	5.1456	0
PRKAR2A	2.52624	19
PRKCD	4.54937	0
PRKCSH	3.465	6
PRODH	0.811464	0
PROSC	-0.0101926	0
PRPS1	-0.476132	0
PRRC1	1.71866	0
PSAP	0	0
PSAPL1	-4.01741	0
PSMA1	0.178647	0
PSMA2	-0.154104	0
PSMA3	-0.23243	0
PSMA4	-0.15582	0
PSMA5	0.141418	0
PSMA6	-0.0881897	0
PSMA7	-0.33035	0
PSMB1	-0.127468	0
PSMB10	0.136055	0
PSMB2	0.196198	0
PSMB3	-0.0606513	0
PSMB4	0.144678	0
PSMB5	-3.0751	0
PSMB6	-1.07351	0
PSMB8	-0.855689	0
PSMB9	0.922575	0
PSMC1	-1.26906	0
PSMC2	1.38117	0
PSMC3	1.1311	0
PSMC4	-0.165811	0
PSMC5	0.633529	0
PSMC6	-0.339346	0
PSMD1	-0.36259	0
PSMD11	0.472223	0
PSMD12	0.256488	0
PSMD13	-0.228686	0
PSMD2	-0.513186	0
PSMD3	0.0238198	0
PSMD4	-0.144717	0
PSMD6	0.0185117	0
PSMD7	-1.00277	0
PSMD9	-1.64582	0
PSME1	1.31484	0
PSME2	0.614395	0
PTBP1	-1.9552	0
PTGES2	-0.350409	0
PTGES3	0.345451	0
PTGR1	0.922408	0
PTMA	-1.26044	0
PTPN6	0	0
PTPRH	3.72155	0
PURA	-1.7995	0
PXMP2	0	0
PYCARD	0.190659	0
PYGB	0.213754	0
QARS	0.18383	0
QSOX1	-0.516766	0
RAB10	0.0794118	38
RAB11A	0.914237	50
RAB11FIP1	1.6274	0
RAB14	0.270071	36
RAB18	1.14192	0
RAB1A	0.751144	55
RAB1B	1.13546	49
RAB21	0.386839	0
RAB25	1.66532	0
RAB2A	1.00296	38
RAB35	0	11
RAB5A	0.279102	30
RAB5B	1.07717	28
RAB5C	0.307778	59
RAB6A	1.10463	18
RAB7A	1.32769	39
RAB8A	0.274693	40
RAC1	0.27188	32
RAD23B	1.55802	0
RALA	1.23047	40
RALB	5.13152	37
RALY	0	0
RAN	-0.77032	0
RAP1A	0.981637	31
RAP1B	0.979045	31
RARS	0.680403	0
RB1CC1	-0.0303767	0
RBM47	-0.816391	0
RBMX	-6.23995	0
RBP2	0.754157	0
REEP5	6.18796	0
REEP6	2.50665	19
REG3A	1.2021	0
REG4	0.553375	0
RER1	1.90314	0
RETSAT	2.57545	24
RHOA	0.311251	40
RHOG	0.678947	36
RMDN1	0.476709	0
RMDN3	-0.0657863	0
RNASE4	0	0
RNASE7	-3.58881	0
RNASET2	0	0
RNH1	-0.115138	0
RNPEP	0.921392	0
RPL10	6.06682	0
RPL10A	-0.238261	0
RPL11	-0.374559	0
RPL12	0.707712	0
RPL13	-0.496285	0
RPL13A	-0.320163	0
RPL14	-0.0558887	0
RPL15	-0.173176	0
RPL17	-0.635862	0
RPL18	0.707476	0
RPL18A	0.81181	0
RPL19	0.185741	0
RPL21	-0.909134	0
RPL22	-1.91969	0
RPL23	0.117462	0
RPL23A	0.108147	0
RPL24	-0.326133	0
RPL26	0.482209	0
RPL27	-0.0899933	0
RPL27A	-0.0666259	0
RPL28	0.151376	0
RPL29	-0.0666125	0
RPL3	0.241415	0
RPL30	-0.39072	0
RPL31	-0.0925766	0
RPL32	-3.70535	0
RPL34	0.292114	0
RPL35	-0.0851317	0
RPL35A	0.523337	0
RPL36	0.0679614	0
RPL38	-1.73085	0
RPL4	-0.110462	0
RPL5	-0.322652	0
RPL6	-0.202092	0
RPL7	-0.169157	0
RPL7A	0.501631	0
RPL8	-1.02225	0
RPL9	1.12972	42
RPLP0	-0.471272	33
RPLP2	0.472997	0
RPN1	1.17004	38
RPN2	1.04398	21
RPS10	1.04197	0
RPS11	-0.737387	0
RPS12	-0.300847	0
RPS13	-0.620766	0
RPS14	-0.297992	0
RPS15A	-1.02526	0
RPS16	-0.319966	0
RPS17	-0.465254	0
RPS18	-0.07242	0
RPS19	-0.0502413	0
RPS2	-0.414717	0
RPS20	0.0390164	0
RPS21	0.659721	0
RPS24	0.420553	0
RPS25	0.0279043	0
RPS26	0.271977	0
RPS27A	-0.353403	30
RPS28	-1.73839	0
RPS3	-0.254099	0
RPS3A	0.825554	0
RPS4X	-0.441739	0
RPS5	0.290563	0
RPS6	-0.435744	0
RPS6KA1	0.818938	0
RPS6KA3	0.309648	0
RPS7	-0.422837	0
RPS8	-0.466622	0
RPS9	-0.259331	0
RPSA	-0.205654	17
RRAS	0	23
RRBP1	3.64524	0
RTCB	0.692161	0
RTN1	0	0
RTN4	1.63873	6
S100A10	-0.121608	0
S100A11	-0.937704	0
S100A14	-1.9843	0
S100A16	-0.207821	0
S100A2	-1.78373	0
S100A6	0.0185286	0
S100A7	-2.3037	0
S100A8	-3.42759	0
S100A9	-2.94411	0
S100P	-7.35165	0
SACM1L	3.90065	25
SAMM50	0.580247	10
SAR1B	3.0994	0
SARG	4.10994	0
SARS	1.36642	0
SBDS	1.06406	0
SBSN	-6.51258	0
SCARB1	0	0
SCARB2	0	0
SCCPDH	0.637598	0
SCFD1	3.06556	0
SCIN	1.39738	37
SCO1	0.151059	0
SCP2	1.22957	10
SCPEP1	-3.0382	0
SDF2L1	4.15055	0
SDF4	2.75442	0
SDHA	0.0293008	32
SDHB	0.999189	16
SDR9C7	-5.44229	0
SEC11A	1.24785	0
SEC13	1.78581	0
SEC14L2	-2.10554	0
SEC22B	1.67726	26
SEC23A	1.99431	7
SEC24A	4.49597	0
SEC24C	1.79942	0
SEC24D	1.92026	6
SEC31A	1.58919	8
SEC61A1	-0.153704	11
SEC61B	2.00446	0
SEC63	0	0
SELENBP1	0.561363	0
SEMG1	0.52465	0
SEMG2	1.91161	0
2-Sep	-1.92734	0
7-Sep	-1.23203	0
9-Sep	-0.571603	0
SERBP1	-4.18848	0
SERPINA1	-1.24481	0
SERPINA12	-6.71053	0
SERPINA3	-3.12071	0
SERPINA5	0	0
SERPINB1	0.244723	23
SERPINB12	-0.791887	0
SERPINB13	-5.00639	0
SERPINB3	-2.74869	0
SERPINB4	-2.95209	0
SERPINB5	-2.51281	0
SERPINB6	0.300736	0
SERPINB8	-2.25596	0
SERPINH1	-1.23285	0
SET	-7.92662	0
SFN	-0.266019	0
SFPQ	-6.04411	0
SFXN1	0.120686	43
SFXN3	0.45184	0
SGPL1	2.09783	23
SH3BGRL	0.188492	0
SH3BGRL2	1.09269	0
SH3BGRL3	0.959227	0
SH3BP1	-0.273589	0
SH3GL1	0.244277	0
SHMT1	0.653276	0
SHMT2	-0.0679727	0
SHPK	-1.46981	0
SI	5.80149	54
SIL1	0	0
SLC13A2	7.08529	12
SLC15A1	0	20
SLC22A18	2.66314	0
SLC25A1	0.184142	10
SLC25A10	0.564676	19
SLC25A11	0.00543412	22
SLC25A13	-0.0602203	0
SLC25A15	1.31737	0
SLC25A18	0.418467	0
SLC25A20	0.240793	0
SLC25A24	0.160999	8
SLC25A3	0.310535	37
SLC25A4	-0.0436199	47
SLC25A5	0.605488	66
SLC27A4	2.40727	45
SLC28A2	5.32448	0
SLC2A2	-0.619037	9
SLC2A5	1.58612	0
SLC36A1	3.52693	0
SLC37A4	0	0
SLC3A1	4.33286	30
SLC3A2	-0.599441	30
SLC46A1	8.7163	7
SLC4A1	0	0
SLC5A1	9.56473	29
SLC5A4	0	14
SLC6A19	8.70852	14
SLC9A3R1	4.76029	46
SLIRP	1.14228	0
SLPI	0	0
SMIM24	3.90237	40
SMPD3	-0.53857	0
SNAP23	0	35
SND1	0.551471	0
SNX1	-0.878122	0
SNX12	0.350199	0
SNX2	0.470173	0
SNX3	-0.972898	0
SNX6	1.07372	0
SNX9	0.357272	0
SOD1	-0.902139	0
SOD2	0.250581	0
SORD	1.18986	0
SPINK2	0	0
SPRR2A	-3.06606	0
SPTAN1	0.75272	47
SPTBN1	0.583951	42
SQRDL	0.00407518	0
SRC	0.234866	0
SRI	1.15291	0
SRP68	0	0
SRPRB	4.32397	0
SRSF7	0.754279	0
SSBP1	0.0760655	0
SSR1	2.1152	12
SSR4	0.223524	31
ST13	0.912651	0
ST14	-1.24161	0
STAT1	-0.0913439	0
STAU1	0	0
STIP1	2.26147	0
STK24	2.83277	0
STOML2	0.130949	0
STT3A	1.20763	9
STT3B	0	3
STX3	6.16115	0
STX7	4.14873	0
STXBP2	4.75397	0
SUCLA2	0.170565	0
SUCLG1	0.889728	0
SUCLG2	0.252127	0
SUGT1	0	0
SULT1A1	0.919356	0
SULT1A2	4.17384	0
SULT1A3	0.690053	0
SULT1B1	0.754229	25
SULT2A1	0.965208	0
SUMF2	1.21171	0
SURF4	1.83344	22
SYNCRIP	-1.16462	0
SYNE2	-2.11373	0
SYNGR2	0	0
SYNJ2BP	1.22526	0
TAGLN	-2.67666	0
TAGLN2	0.336679	0
TALDO1	-1.71101	0
TAP1	2.38749	0
TAP2	1.58895	0
TARS	4.38054	0
TCP1	0.122674	12
TECR	3.23296	17
TES	0	0
TF	-2.63656	0
TFAM	-0.343847	0
TFG	0.976818	0
TGFBI	-7.05615	0
TGM1	-2.85445	0
TGM2	-1.11449	7
TGM3	-2.51303	0
TGM4	0	0
TIMM44	1.7082	0
TIMM50	-0.185047	0
TIMP1	0	0
TIMP2	0	0
TJP1	2.37813	5
TJP2	1.47882	3
TJP3	-2.74867	6
TKT	-0.549704	0
TLN1	-1.09889	3
TM9SF2	1.14819	8
TM9SF3	2.28418	0
TMED10	1.08398	13
TMED2	1.52608	0
TMED4	1.78009	0
TMED7	1.8568	0
TMED9	6.68213	0
TMEM30A	0.998884	0
TMEM33	3.82285	0
TMOD3	2.19883	0
TMPO	-2.03067	0
TMPRSS15	7.15167	0
TMX1	0	0
TMX2	1.36835	0
TNC	-5.94214	0
TOLLIP	0.762289	0
TOM1	2.04248	0
TOMM20	0.408897	0
TOMM70A	-0.875762	0
TOR1AIP2	0	16
TPD52	1.30018	0
TPD52L2	0.876159	0
TPI1	-1.07295	0
TPM1	0.395189	0
TPM3	0.451809	13
TPM4	-1.35773	0
TPP1	0.744179	0
TPT1	-0.231758	0
TRAP1	-0.194321	4
TREH	4.82831	42
TREX2	-4.99357	0
TRIM14	0	0
TRIM23	-0.565733	0
TRIM25	-0.709281	0
TSG101	0.924756	0
TSPAN8	0.0457299	10
TST	0.645472	0
TTC38	1.21243	0
TTN	0.144343	0
TUBA1C	0.364842	41
TUBA4A	0.750779	33
TUBB2A	0.54225	0
TUBB4A	0.660861	0
TUBB8	0.417398	0
TUFM	0.542455	20
TWF1	0.680995	0
TXN	-1.92186	0
TXNDC17	0.903038	0
TXNDC5	1.54405	0
TXNL1	0.283987	0
TXNRD1	1.50727	0
TYMP	-1.05956	0
UBA1	0.139777	0
UBA7	0	0
UBE2D2	-2.0756	0
UBE2L3	0.273899	0
UBE2N	0.758701	0
UBE2V1	0.727659	0
UCHL3	-2.79426	0
UFL1	1.52888	0
UGDH	2.0632	0
UGGT1	2.31393	5
UGGT2	0	0
UGP2	1.05003	0
UGT1A1	1.84443	30
UGT1A10	2.5323	0
UGT2A3	2.31176	20
UGT2B17	2.24854	0
UGT2B7	1.73815	0
UMPS	0.881906	0
UQCR10	1.65447	0
UQCRB	0.592604	0
UQCRC1	0.0915203	40
UQCRC2	0.198909	53
UQCRFS1	0.242474	34
UQCRH	0.687914	0
UQCRQ	-0.662441	43
USH1C	6.84537	25
USMG5	0.995862	0
USO1	3.3511	0
USP5	-0.939005	0
VAPA	-1.74578	29
VAPB	1.69326	12
VARS	1.94564	0
VASP	-0.29264	0
VCL	-0.646229	0
VCP	0.59764	14
VDAC1	-0.00988035	41
VDAC2	0.235504	38
VDAC3	0.926932	23
VIL1	4.62474	68
VILL	5.83764	0
VIM	-9.1566	26
VIMP	0	0
VNN1	5.4933	13
VPS26A	1.09317	0
VPS35	0.219207	0
VPS36	0.727995	0
VPS4B	1.441	0
VTA1	0.920076	0
VWA1	0	0
VWA5A	-0.249148	0
WARS	-1.12929	0
WASF2	-1.01714	0
WDR1	0.661904	0
WFDC2	0	0
WIBG	-2.00931	0
XDH	0.58835	0
XPNPEP1	0.981895	0
XPNPEP2	4.16544	29
XRCC5	-4.8977	0
XRCC6	-3.72198	0
YARS	0.253505	0
YBX1	-0.347548	0
YWHAB	0.204465	0
YWHAE	0.473246	0
YWHAG	0.503179	0
YWHAH	0.236926	0
YWHAQ	-0.203141	0
YWHAZ	0.196876	18
ZC3HAV1	0	0
ZG16	3.93949	71
ZG16B	-1.16983	0
ZMPSTE24	0	0
ZZEF1	1.57904	0

## Sheet: Fig.S3D
gene	log2_ratio_prot	log2_ratio_rna
ABCC2	1.79457	-0.402181
ACE	2.37059	1.72039
ACE2	3.46265	3.90474
ACSL5	0.897623	0.985131
ACY1	0.26124	-0.0655718
ADA	1.27506	-1.39434
AGPAT2	0.928431	-1.04873
AKR1B10	-1.05195	-0.898119
AKR7A3	-0.346892	-0.483938
ALDOB	-0.526131	-0.214861
ALPI	4.25608	0.457299
ANPEP	6.8188	0.0966786
APOA1	-2.59608	-0.307846
APOA4	1.26288	0.868905
APOB	-0.805935	2.68195
ASAH2	4.71595	1.85696
ATP1A1	-0.908359	0.500173
C6orf132	0	0.651635
CDHR2	3.79217	0.558487
CDHR5	2.81676	0.749414
CES2	0.431297	1.50599
CGN	1.56228	-1.44271
CYP3A4	1.31873	-0.170905
CYP3A5	-0.95841	-3.13291
CYP4F2	0.632249	1.94345
DGAT1	0.249346	0.246158
DPEP1	3.17181	0.878408
ENPP7	3.42611	1.4362
EPPK1	-2.22505	0.842004
FABP1	-0.180586	-0.250196
FABP2	-0.605666	-0.946569
FBP1	0.260238	-0.77988
FOLH1	2.85131	1.63702
GATM	-0.0459812	-0.833252
GK	-0.0621864	-0.88029
GPD1	-0.814208	1.90805
GPT	-0.584744	-0.677382
HKDC1	-1.0196	-1.84905
HSD17B2	1.30271	1.28572
IYD	3.9131	-1.52851
KHK	0.12015	0.392155
KLC4	0.316734	-0.596444
LCT	4.114	2.09055
MEP1A	6.06959	3.18385
MEP1B	5.64789	3.08437
MGAM	5.18041	2.12955
MISP	4.29722	-1.22602
MME	4.61032	0.932606
MOGAT2	0.953662	1.00892
MTTP	0.63706	2.38754
MUC13	4.01213	1.18284
MYO15B	2.84349	-2.53028
MYO1A	2.8347	-2.28367
MYO5B	0.819749	0.231929
PBLD	0.497744	-0.950859
PCK1	-0.202637	-1.24378
PCK2	-0.924659	-1.72038
PDZK1	5.55405	-0.671644
PTPRH	2.16379	0.48822
RBP2	-0.196276	0.981404
RETSAT	1.86503	1.2728
SCARB1	0	0.937334
SI	3.90829	1.66489
SLC13A2	5.27998	0.386827
SLC15A1	0	0.872231
SLC22A18	1.9672	-1.78773
SLC28A2	3.49116	2.37325
SLC2A2	-1.61416	1.78245
SLC2A5	0.241997	2.2213
SLC36A1	1.99251	0.267557
SLC5A1	7.7919	1.46062
SLC6A19	6.91577	0.812365
SMIM24	3.31781	-0.84303
SULT1A1	-0.0218147	0.185441
SULT1A2	2.42789	0.466826
SULT1B1	-0.198736	0.256202
SULT2A1	-0.471785	-0.486505
VNN1	3.80791	2.37776
XDH	-0.212592	-1.00034
XPNPEP2	3.34489	3.41189

[truncated: 9 more sheets: Fig.S4, Fig.2A, Fig.2C, Fig.3A, Fig.3C, Fig.4B, Fig.4E, Fig.4F, Fig.4G]
